# Supplementary material for: A scoping review and meta-analysis on the prevalence of pan-tumour biomarkers (dMMR, MSI, high TMB) in different solid tumours
Source: Sci Rep. 2022 Nov 28;12:20495. doi: 10.1038/s41598-022-23319-1 (PMC9705554; doi:10.1038/s41598-022-23319-1)
Supplement: Supplementary file 3 — Supplementary Information 3. [file 41598_2022_23319_MOESM3_ESM.xlsx]

## Sheet: Legend
Definition of columns in the dataset
Column	Definition
author	Surname of the first author of the study
year	Year that the study was published
journal	Journal where the study was published
country	Country where study samples were collected
tumour_group	Anatomical site categery for included cancer type(s), where possible (also see Supplementary Table S4)
cancer	Included cancer type(s) (also see Supplementary Table S4)
cancer_sub	Specific cancer type included in sub-group analyses
subtype	Specific tumour sub-type if the study focused on this subtype only (thus this information may not be applicable to each study)
stage	Cancer stage(s) as specified in the original study (also see Supplementary Table S5)
stage_group	Cancer stage group used for the meta-analysis in this review (also see Supplementary Table S5)
biomarker	Pan-tumour biomarker (also see Supplementary Table S9)
assay	Assays specified in the original study
assay_group	Assay group as used for the meta-analyses in this review (also see Supplementary Table S9)
cutoff	Threshold used to indicate the presence of the pan-tumour biomarker as specified in the original study
total	Total number of cases with the pan-tumour biomarker status available in the study
case	Number of cases exhibiting the pan-tumour biomarker in the study
prevalence	Proportion of cases exhibiting the pan-tumour biomarker out of the total number of cases with the biomarker status available in the study
List of abbreviations
Abbreviations	Full text
CT	Chemotherapy
dMMR	Mismatch repair deficiency
IHC	Immunohistochemistry
MSI	Microsatellite instability
N/S	Not specified
NSCLC	Non-small cell lung cancer
PCR	Polymerase chain reaction
SCC	Squamous cell carcinoma
SCLC	Small cell lung cancer
TMB	Tumour mutational burden
WES	Whole exome sequencing
WGS	Whole genome sequencing

## Sheet: Dataset
author	year	journal	country	tumour_group	cancer	cancer_sub	subtype	stage	stage_group	biomarker	assay	assay_group	cutoff	total	case	prevalence
Huang	2021	Mod Pathology	Multinational	Pan-cancer				Overall	Overall	TMB ≥ 10 mut/Mb	NGS (FoundationOne)	Gene panel	≥10 mut/Mb	48782	10273	0.21059
Hatakeyama	2019	Cancer Science	Japan	Pan-cancer				Overall	Overall	TMB ≥ 10 mut/Mb	WES	WES	≥10 mut/Mb	4144	337	0.0813224
Nagashima	2020	Cancer Science	Japan	Pan-cancer				Overall	Overall	TMB ≥ 20 mut/Mb	WES	WES	≥20 mut/Mb	5395	292	0.0541242
Shemesh	2020	Pharmacol Res Perspect	Multinational	Pan-cancer				Overall	Overall	TMB ≥ 16 mut/Mb	NGS (FoundationOne)	Gene panel	≥16 mut/Mb	986	175	0.177485
Nikanjam	2020	IJC	Multinational	Pan-cancer				Overall	Overall	TMB ≥ 17 mut/Mb	NGS	NGS	≥17 mut/Mb	27847	2339	0.0839947
Nikanjam	2020	IJC	Multinational	Pan-cancer				Overall	Overall	MSI	NGS	NGS	≥46 altered microsatellite loci	28034	932	0.0332453
Hechtman	2020	Mod Pathology	USA	Pan-cancer				Overall	Overall	MSI	NGS (MSK-IMPACT)	Gene panel	MSIsensor scores ≥10	29530	582	0.0197088
Hatakeyama	2019	Cancer Science	Japan	Pan-cancer				Overall	Overall	MSI	WES	WES	Contribution ratio >0.5	3231	123	0.0380687
Marchetti	2020	Oncotarget	Italy	Pan-cancer				Overall	Overall	MSI	PCR (MSI Analysis)	PCR	2+ markers	1787	48	0.0268607
Marchetti	2020	Oncotarget	Italy	Pan-cancer				Overall	Overall	dMMR	IHC	IHC	loss for 1+ protein	1787	53	0.0296586
Albayrak	2019	JCO Precis Oncol	Multinational	Pan-cancer				Overall	Overall	dMMR	NGS (OncoPanel)	Gene panel	N/S	18709	539	0.0288097
Yoshino	2020	Annals Oncology	Multinational	Pan-cancer				Overall	Overall	MSI	NGS (FoundationOne)	Gene panel	≥20 mut/Mb	170345	3400	0.0199595
Yoshino	2020	Annals Oncology	Multinational	Pan-cancer				Overall	Overall	TMB ≥ 20 mut/Mb	NGS (FoundationOne)	Gene panel	≥20 mut/Mb	162019	12682	0.0782748
Huang	2021	Mod Pathology	Multinational	Central nervous system tumours				Overall	Overall	TMB ≥ 10 mut/Mb	NGS (FoundationOne)	NGS	≥10 mut/Mb	721	39	0.0540915
Huang	2021	Mod Pathology	Multinational	Genitourinary tract cancers				Overall	Overall	TMB ≥ 10 mut/Mb	NGS (FoundationOne)	NGS	≥10 mut/Mb	2420	133	0.0549587
Huang	2021	Mod Pathology	Multinational	Gastrointestinal cancers				Overall	Overall	TMB ≥ 10 mut/Mb	NGS (FoundationOne)	NGS	≥10 mut/Mb	9948	676	0.0679534
Huang	2021	Mod Pathology	Multinational	Gynaecological cancers				Overall	Overall	TMB ≥ 10 mut/Mb	NGS (FoundationOne)	NGS	≥10 mut/Mb	5771	548	0.0949575
Albayrak	2019	JCO Precis Oncol	Multinational	Gastrointestinal cancers				Overall	Overall	dMMR	NGS (OncoPanel)	Gene panel	N/S	757	28	0.0369881
Marchetti	2020	Oncotarget	Italy	Gastrointestinal cancers				Overall	Overall	dMMR	IHC	IHC	loss for 1+ protein	159	23	0.144654
Marchetti	2020	Oncotarget	Italy	Gynaecological cancers				Overall	Overall	dMMR	IHC	IHC	loss for 1+ protein	201	12	0.0597015
Marchetti	2020	Oncotarget	Italy	Gynaecological cancers				Overall	Overall	MSI	PCR (MSI Analysis)	PCR	2+ markers	201	10	0.0497512
Necchi	2020	Eur Urology	Multinational	Genitourinary tract cancers	Bladder/urothelial cancer	Bladder/urothelial cancer	Urothelial carcinoma	Advanced	Advanced	MSI	NGS (FoundationOne)	Gene panel	114 loci	1661	11	0.00662252
Necchi	2020	Eur Urology	Multinational	Genitourinary tract cancers	Bladder/urothelial cancer	Bladder/urothelial cancer	Urothelial carcinoma	Advanced	Advanced	TMB ≥ 10 mut/Mb	NGS (FoundationOne)	Gene panel	≥10 mut/Mb	2142	697	0.325397
Necchi	2020	Eur Urology	Multinational	Genitourinary tract cancers	Bladder/urothelial cancer	Bladder/urothelial cancer	Urothelial carcinoma	Advanced	Advanced	TMB ≥ 20 mut/Mb	NGS (FoundationOne)	Gene panel	≥20 mut/Mb	2142	243	0.113445
Audenet	2019	Clin Cancer Res	USA	Genitourinary tract cancers	Bladder/urothelial cancer	Bladder/urothelial cancer	Urothelial carcinoma	Overall	Overall	MSI	NGS (MSK-IMPACT)	Gene panel	MSIsensor score ≥ 10	648	16	0.0246914
Carlo	2019	JCO Precis Oncol	USA	Genitourinary tract cancers	Kidney cancer	Kidney cancer	Renal cell carcinoma	Metastatic	Advanced	MSI	NGS (MSK-IMPACT)	Gene panel	MSIsensor score ≥ 10	115	2	0.0173913
Nassar	2019	Clin Cancer Res	USA	Genitourinary tract cancers	Bladder/urothelial cancer	Bladder/urothelial cancer	Urothelial carcinoma	Overall	Overall	TMB ≥ 10 mut/Mb	NGS (OncoPanel)	Gene panel	≥10 mut/Mb	310	182	0.587097
Nassar	2019	Clin Cancer Res	USA	Genitourinary tract cancers	Bladder/urothelial cancer	Bladder/urothelial cancer	Urothelial carcinoma	I/II/III	Early	TMB ≥ 10 mut/Mb	NGS (OncoPanel)	Gene panel	≥10 mut/Mb	194	117	0.603093
Nassar	2019	Clin Cancer Res	USA	Genitourinary tract cancers	Bladder/urothelial cancer	Bladder/urothelial cancer	Urothelial carcinoma	IV	Advanced	TMB ≥ 10 mut/Mb	NGS (OncoPanel)	Gene panel	≥10 mut/Mb	116	65	0.560345
Nassar	2019	Clin Cancer Res	USA	Genitourinary tract cancers	Bladder/urothelial cancer	Bladder/urothelial cancer	Urothelial carcinoma	Overall	Overall	TMB ≥ 20 mut/Mb	NGS (OncoPanel)	Gene panel	≥20 mut/Mb	310	62	0.2
Nassar	2019	Clin Cancer Res	USA	Genitourinary tract cancers	Bladder/urothelial cancer	Bladder/urothelial cancer	Urothelial carcinoma	I/II/III	Early	TMB ≥ 20 mut/Mb	NGS (OncoPanel)	Gene panel	≥20 mut/Mb	194	44	0.226804
Nassar	2019	Clin Cancer Res	USA	Genitourinary tract cancers	Bladder/urothelial cancer	Bladder/urothelial cancer	Urothelial carcinoma	IV	Advanced	TMB ≥ 20 mut/Mb	NGS (OncoPanel)	Gene panel	≥20 mut/Mb	116	18	0.155172
Schneider	2020	Clinical Genitourinary Cancer	USA	Genitourinary tract cancers	Bladder/urothelial cancer	Bladder/urothelial cancer	Urothelial carcinoma	Overall	Overall	dMMR	IHC	IHC	loss for 1+ protein	104	18	0.173077
Schneider	2020	Clinical Genitourinary Cancer	USA	Genitourinary tract cancers	Bladder/urothelial cancer	Bladder/urothelial cancer	Urothelial carcinoma	Overall	Overall	MSI	PCR	PCR	2+ markers	104	22	0.211538
Gayhart	2020	AJCP	USA	Genitourinary tract cancers	Bladder/urothelial cancer	Bladder/urothelial cancer	Urothelial carcinoma	Overall	Overall	dMMR	IHC	IHC	loss of 1+ protein	74	9	0.121622
Meng	2020	Biomed Research International	China	Genitourinary tract cancers	Kidney cancer	Kidney cancer	Renal cell carcinoma	Overall	Overall	MSI	NGS (DNeasy Blood & Tissue Kit)	Gene panel	N/S	106	0	0
Fraune	2020	Urologic Oncology	Germany	Genitourinary tract cancers	Bladder/urothelial cancer	Bladder/urothelial cancer	Urothelial carcinoma	Overall	Overall	dMMR	IHC	IHC	loss for 1+ protein	448	9	0.0200893
Hodgson	2020	J Clin Pathology	USA	Genitourinary tract cancers	Bladder/urothelial cancer	Bladder/urothelial cancer	Urothelial carcinoma	Overall	Overall	dMMR	IHC	IHC	loss for 1+ protein	201	4	0.0199005
Chung	2019	JCO Precis Oncol	Multinational	Genitourinary tract cancers	Prostate cancer	Prostate cancer		Overall	Overall	TMB ≥ 10 mut/Mb	NGS (FoundationOne)	Gene panel	≥10 mut/Mb	3476	177	0.0509206
Abida	2019	JAMAOncol	USA	Genitourinary tract cancers	Prostate cancer	Prostate cancer		Overall	Overall	MSI	NGS (MSK-IMPACT)	Gene panel	MSIsensor score ≥ 10	1033	23	0.0222652
Abida	2019	JAMAOncol	USA	Genitourinary tract cancers	Prostate cancer	Prostate cancer		Overall	Overall	TMB ≥ 10 mut/Mb	NGS (MSK-IMPACT)	Gene panel	≥10 mut/Mb	1551	47	0.030303
vanDessel	2019	Nat Commun	The Netherlands	Genitourinary tract cancers	Prostate cancer	Prostate cancer		Metastatic (castration-resistent)	Advanced	MSI	WGS	WGS	if a sample contained >11,436 genomic InDels (max. 50 bp, with repeat-stretches of ≥4 bases, repeat length sequence between 2 and 4, or if these InDels consist of a single repeat sequence, which repeats ≥5 times)	197	13	0.0659898
vanDessel	2019	Nat Commun	The Netherlands	Genitourinary tract cancers	Prostate cancer	Prostate cancer		Metastatic (castration-resistent)	Advanced	TMB ≥ 10 mut/Mb	WGS	WGS	≥10 mut/Mb	197	14	0.071066
Lindh	2019	APMIS	Sweden/Australia	Genitourinary tract cancers	Prostate cancer	Prostate cancer	Ductal adenocarcinoma	Overall	Overall	dMMR	IHC	IHC	loss for 1+ protein	73	4	0.0547945
Sharma	2020	Medicine	USA	Genitourinary tract cancers	Prostate cancer	Prostate cancer	Adenocarcinoma	Overall	Overall	dMMR	IHC	IHC	loss for 1+ protein (nuclear staining of each protein in <1% of tumour cells)	220	50	0.227273
Albero-González	2019	Virchows Archiv	Spain	Genitourinary tract cancers	Prostate cancer	Prostate cancer		Overall	Overall	dMMR	IHC	IHC	Histoscore (<10)	200	21	0.105
Fraune	2020	Virchows Archiv	Germany	Genitourinary tract cancers	Prostate cancer	Prostate cancer		Advanced	Advanced	dMMR	IHC	IHC	loss for 1+ protein	200	7	0.035
Necchi	2020	Eur Urology Focus	Multinational	Genitourinary tract cancers	Testicular cancer	Testicular cancer	Testicular germ cell tumour	Advanced (at relapse after CT)	Advanced	TMB ≥ 20 mut/Mb	NGS (FoundationOne)	Gene panel	≥20 mut/Mb	107	1	0.00934579
Necchi	2020	Eur Urology Focus	Multinational	Genitourinary tract cancers	Testicular cancer	Testicular cancer	Testicular germ cell tumour	Advanced (at relapse after CT)	Advanced	TMB ≥ 10 mut/Mb	NGS (FoundationOne)	Gene panel	≥10 mut/Mb	107	4	0.0373832
Necchi	2020	Eur Urology Focus	Multinational	Genitourinary tract cancers	Testicular cancer	Testicular cancer	Testicular germ cell tumour	Advanced (at relapse after CT)	Advanced	MSI	NGS (FoundationOne)	Gene panel	114 loci	107	1	0.00934579
Sadigh	2020	AJCP	USA	Genitourinary tract cancers	Testicular cancer	Testicular cancer	Testicular germ cell tumour	I/II/III	Early	dMMR	IHC	IHC	loss for 1+ protein	77	0	0
Stoehr	2019	Pathobiology	Germany	Genitourinary tract cancers	Penile cancer	Penile cancer	Squamous cell carcinoma	Overall	Overall	MSI	PCR	PCR	2+ markers	96	0	0
Stoehr	2019	Pathobiology	Germany	Genitourinary tract cancers	Penile cancer	Penile cancer	Squamous cell carcinoma	Overall	Overall	dMMR	IHC	IHC	loss for 1+ protein	70	0	0
Xue	2020	Cancer	Turkey	Biliary tract cancers	Ampullary cancer	Ampullary cancer	Ampullary adenocarcinoma	I/II/III	Early	dMMR	IHC	IHC	loss for 1+ protein	127	23	0.181102
Spizzo	2020	ESMO Open	Multinational	Biliary tract cancers	Bile duct/gallbladder	Bile duct/gallbladder		Overall	Overall	MSI	NGS	Gene panel	Intensity score 3+	1046	25	0.0239006
Spizzo	2020	ESMO Open	Multinational	Biliary tract cancers	Bile duct/gallbladder	Bile duct/gallbladder		Overall	Overall	dMMR	IHC	IHC	loss for 1+ protein	397	19	0.0478589
Mody	2019	J Gastrointestinal Oncol	USA	Biliary tract cancers	Bile duct/gallbladder	Bile duct/gallbladder		Overall	Overall	MSI	NGS	Gene panel	≥46 altered microsatellite loci	608	13	0.0213816
Ahn	2020	Sci Report	South Korea	Biliary tract cancers	Bile duct/gallbladder	Bile duct/gallbladder		Advanced	Advanced	MSI	PCR	PCR	2+ markers	142	2	0.0140845
Goeppert	2019	BJC	Germany	Biliary tract cancers	Bile duct/gallbladder	Bile duct cancer (cholangiocarcinoma)	Cholangiocarcinoma	Overall	Overall	MSI	PCR	PCR	2+ markers	308	4	0.012987
Jiang	2020	Jpn J Clin Oncol	China	Biliary tract cancers	Bile duct/gallbladder	Bile duct cancer (cholangiocarcinoma)	Cholangiocarcinoma	Overall	Overall	TMB ≥ 10 mut/Mb	NGS	Gene panel	≥10 mut/Mb	63	6	0.0952381
Ju	2020	Am J Clin Pathol	USA	Biliary tract cancers	Bile duct/gallbladder	Bile duct cancer (cholangiocarcinoma)	Cholangiocarcinoma	Overall	Overall	dMMR	IHC	IHC	loss of 1+ protein	96	6	0.0625
Xu	2020	J Oncology	China	Biliary tract cancers	Bile duct/gallbladder	Bile duct cancer (cholangiocarcinoma)	Cholangiocarcinoma	Overall	Overall	MSI	NGS	Gene panel	N/S	184	7	0.0380435
Goeppert	2019	Diagnostic Pathology	Germany	Biliary tract cancers	Bile duct/gallbladder	Gallbladder cancer	Adenocarcinoma	Overall	Overall	MSI	PCR	PCR	2+ markers	69	1	0.0144928
Zhao	2019	Cancer Management and Research	China	Head and neck cancers	Head and neck cancers	Nasopharyngeal carcinoma		Overall	Overall	dMMR	IHC	IHC	loss for 1+ protein	102	2	0.0196078
Vasan	2019	Pathology	Australia	Head and neck cancers	Head and neck cancers	Oral cavity carcinoma	Squamous cell carcinoma	Overall	Overall	dMMR	IHC	IHC	loss for 1+ protein	285	21	0.0736842
Guazzo	2020	Head & Neck	Australia	Head and neck cancers	Head and neck cancers	Salivary gland carcinoma		Overall	Overall	dMMR	IHC	IHC	loss for 1+ protein	52	0	0
Almuhaisen	2021	Brain Tumor Pathology	Jordan	Central nervous system tumours	Brain tumours	Brain tumours (glioma)	High-grade glioma	Advanced	Advanced	dMMR	IHC	IHC	loss for 1+ protein	96	6	0.0625
Tepeoglu	2019	Turk Neurosurg	Turkey	Central nervous system tumours	Brain tumours	Brain tumours (glioma)	Glioblastoma	Advanced	Advanced	dMMR	IHC	IHC	loss for 1+ protein	71	7	0.0985915
McCord	2020	Acta Neuropathologica Communications	USA	Central nervous system tumours	Brain tumours	Brain tumours (glioma)	Grade I-IV Glioma	Overall	Overall	dMMR	IHC	IHC	loss for 1+ protein	100	8	0.08
McCord	2020	Acta Neuropathologica Communications	USA	Central nervous system tumours	Brain tumours	Brain tumours (glioma)	Grade I-IV Glioma	Overall	Overall	TMB ≥ 20 mut/Mb	NGS	Gene panel	≥20 mut/Mb	100	9	0.09
Noroxe	2020	Molecular Oncology	Denmark	Central nervous system tumours	Brain tumours	Brain tumours (glioma)	Glioblastoma	Advanced	Advanced	TMB ≥ 20 mut/Mb	NGS	Gene panel	≥20 mut/Mb	99	1	0.010101
Caccese	2020	Int J Molecular Sciences	Italy	Central nervous system tumours	Brain tumours	Brain tumours (glioma)	High-grade glioma	Advanced	Advanced	dMMR	IHC	IHC	loss for 1+ protein	355	15	0.0422535
Indraccolo	2019	Clinical Cancer Research	Italy	Central nervous system tumours	Brain tumours	Brain tumours (glioma)	Glioblastoma	Advanced (at diagnosis)	Advanced	dMMR	IHC	IHC	loss for 1+ protein	56	2	0.0357143
Jeon	2020	Oncology	Korea	Sarcomas	Sarcomas	Soft tissue sarcoma	Liposarcoma	I/II/III	Early	MSI	PCR	PCR	2+ markers	74	1	0.0135135
Vasan	2020	J Surg Oncol	Australia	Skin cancers	Skin cancers	Non-melanoma	Cutaneous squamous cell carcinoma	Advanced	Advanced	dMMR	IHC	IHC	loss for 1+ protein	176	16	0.0909091
Hanna	2020	BJC	USA	Skin cancers	Skin cancers	Non-melanoma	Cutaneous squamous cell carcinoma	Advanced	Advanced	TMB ≥ 10 mut/Mb	NGS	Gene panel	≥10 mut/Mb	55	32	0.581818
Hanna	2020	BJC	USA	Skin cancers	Skin cancers	Non-melanoma	Cutaneous squamous cell carcinoma	Advanced	Advanced	TMB ≥ 20 mut/Mb	NGS	Gene panel	≥20 mut/Mb	55	19	0.345455
Ren	2020	Melanoma Research	China	Skin cancers	Skin cancers	Melanoma		Overall	Overall	dMMR	IHC	IHC	loss for 1+ protein	89	18	0.202247
Hilke	2020	Cancers	Germany	Skin cancers	Skin cancers	Melanoma		Advanced	Advanced	TMB ≥ 10 mut/Mb	NGS	Gene panel	≥10 mut/Mb	82	23	0.280488
Hilke	2020	Cancers	Germany	Skin cancers	Skin cancers	Melanoma		Advanced	Advanced	TMB ≥ 20 mut/Mb	NGS	Gene panel	≥20 mut/Mb	82	7	0.0853659
Barroso-Sousa	2020	Annals of Oncology	Multinational	Breast cancer	Breast cancer	Breast cancer		Overall	Overall	TMB ≥ 10 mut/Mb	WES/gene panel sequencing	WES	≥10 mut/Mb	3951	196	0.0496077
Barroso-Sousa	2020	Annals of Oncology	Multinational	Breast cancer	Breast cancer	Breast cancer		Metastatic	Advanced	TMB ≥ 10 mut/Mb	WES/gene panel sequencing	WES	≥10 mut/Mb	1496	125	0.0835561
Sivapiragasam	2021	Cancer Medicine	Multinational	Breast cancer	Breast cancer	Breast cancer		Metastatic	Advanced	MSI	NGS (FoundationOne or FoundationOne CDx)	Gene panel	N/S	3831	7	0.0018272
Sivapiragasam	2021	Cancer Medicine	Multinational	Breast cancer	Breast cancer	Breast cancer		Metastatic	Advanced	TMB ≥ 10 mut/Mb	NGS (FoundationOne or FoundationOne CDx)	Gene panel	≥10 mut/Mb	3831	391	0.102062
Sivapiragasam	2021	Cancer Medicine	Multinational	Breast cancer	Breast cancer	Breast cancer		Metastatic	Advanced	TMB ≥ 20 mut/Mb	NGS (FoundationOne or FoundationOne CDx)	Gene panel	≥20 mut/Mb	3831	83	0.0216654
Cheng	2020	Breast Cancer Research and Treatment	Canada	Breast cancer	Breast cancer	Breast cancer		Overall	Overall	dMMR	IHC	IHC	loss for 1+ protein	1635	31	0.0189602
Heeke	2020	Breast Cancer Research and Treatment	Multinational	Breast cancer	Breast cancer	Breast cancer		Overall	Overall	TMB ≥ 10 mut/Mb	NGS	Gene panel	≥10 mut/Mb	4562	958	0.209996
Cimic	2020	Appl Immunohistochem Mol Morphol	USA	Gynaecological cancers	Cervical cancer	Cervical cancer		Overall	Overall	MSI	NGS (NextSeq)	Gene panel	46+ loci	630	6	0.00952381
Kahn	2019	Cancer	Multinational	Gynaecological cancers	Endometrial cancer	Endometrial cancer		I/II/III	Early	dMMR	IHC	IHC	loss for 1+ protein	908	182	0.200441
Ryan	2019	Genetics in Medicine	Multinational	Gynaecological cancers	Endometrial cancer	Endometrial cancer		Overall	Overall	MSI	PCR	PCR	≥ 30% of the included microsatellite markers (where possible)	2890	768	0.265744
Ryan	2019	Genetics in Medicine	Multinational	Gynaecological cancers	Endometrial cancer	Endometrial cancer		Overall	Overall	dMMR	IHC	IHC	loss for 1+ protein	7725	1948	0.252168
Stasenko	2020	Int J Gynecol Cancer	USA	Gynaecological cancers	Endometrial cancer	Endometrial cancer	Endometroid carcinoma	IA	Early	dMMR	IHC	IHC	loss for 1+ protein	211	53	0.251185
Jones	2020	Gynaecol Oncol	Multinational	Gynaecological cancers	Endometrial cancer	Endometrial cancer	Endometroid carcinoma	Overall	Overall	MSI	NGS (NextSeq)	Gene panel	≥46 loci with insertions or deletions	621	203	0.326892
Jones	2020	Gynaecol Oncol	Multinational	Gynaecological cancers	Endometrial cancer	Endometrial cancer	Endometroid carcinoma	Overall	Overall	TMB ≥ 10 mut/Mb	NGS (NextSeq)	Gene panel	≥10 mut/Mb	621	267	0.429952
Loukovaara	2021	Cancer Medicine	Finland	Gynaecological cancers	Endometrial cancer	Endometrial cancer		Overall	Overall	dMMR	IHC	IHC	loss for 1+ protein	795	287	0.361006
Talhouk	2019	Clinical Cancer Research	Canada	Gynaecological cancers	Endometrial cancer	Endometrial cancer		Overall	Overall	dMMR	IHC	IHC	loss for 1+ protein	460	105	0.228261
Prendergast	2019	Gynaecol Oncol	USA	Gynaecological cancers	Endometrial cancer	Endometrial cancer		Metastatic (recurrent)	Advanced	MSI	NGS (FoundationOne)	Gene panel	N/S	74	13	0.175676
Prendergast	2019	Gynaecol Oncol	USA	Gynaecological cancers	Endometrial cancer	Endometrial cancer		Metastatic (recurrent)	Advanced	TMB ≥ 20 mut/Mb	NGS (FoundationOne)	Gene panel	≥20 mut/Mb	74	10	0.135135
He	2020	Gynaecol Oncol	China	Gynaecological cancers	Endometrial cancer	Endometrial cancer		Overall	Overall	dMMR	N/S	N/S	N/S	426	94	0.220657
Carr	2020	Gynaecol Oncol	USA	Gynaecological cancers	Endometrial cancer	Endometrial cancer		Overall	Overall	dMMR	IHC	IHC	loss for 1+ protein	1018	289	0.28389
Kim	2020	Int J Gynecol Cancer	Canada	Gynaecological cancers	Endometrial cancer	Endometrial cancer	Endometroid carcinoma	IA	Early	dMMR	IHC	IHC	loss for 1+ protein	475	131	0.275789
Leon-Castillo	2020	J Clin Oncol	Multinational	Gynaecological cancers	Endometrial cancer	Endometrial cancer		I/II/III	Early	dMMR	IHC	IHC	loss for 1+ protein	410	137	0.334146
Ryan	2020	PLOS Medicine	UK	Gynaecological cancers	Endometrial cancer	Endometrial cancer		Overall	Overall	dMMR	IHC	IHC	loss for 1+ protein	470	108	0.229787
Ryan	2020	PLOS Medicine	UK	Gynaecological cancers	Endometrial cancer	Endometrial cancer		I/II/III	Early	dMMR	IHC	IHC	loss for 1+ protein	467	108	0.231263
Ryan	2020	PLOS Medicine	UK	Gynaecological cancers	Endometrial cancer	Endometrial cancer		Overall	Overall	MSI	PCR	PCR	loss for 1+ protein	470	89	0.189362
Ryan	2020	PLOS Medicine	UK	Gynaecological cancers	Endometrial cancer	Endometrial cancer		I/II/III	Early	MSI	PCR	PCR	loss for 1+ protein	467	89	0.190578
Kolehmainen	2020	PLOS One	Finland	Gynaecological cancers	Endometrial cancer	Endometrial cancer	Endometroid carcinoma	Overall	Overall	dMMR	IHC	IHC	loss for 1+ protein	515	191	0.370874
Kolehmainen	2020	PLOS One	Finland	Gynaecological cancers	Endometrial cancer	Endometrial cancer	Endometroid carcinoma	I/II/III	Early	dMMR	IHC	IHC	loss for 1+ protein	495	187	0.377778
Liu	2020	JCO Precis Oncol	USA	Gynaecological cancers	Ovarian cancer	Ovarian cancer	Epithelial ovarian carcinoma	Advanced (mostly recurrent III/IV)	Advanced	TMB ≥ 10 mut/Mb	NGS (MSK-IMPACT)	Gene panel	≥10 mut/Mb	64	1	0.015625
Liu	2020	JCO Precis Oncol	USA	Gynaecological cancers	Ovarian cancer	Ovarian cancer	Epithelial ovarian carcinoma	Overall	Overall	MSI	NGS (MSK-IMPACT)	Gene panel	MSIsensor score ≥ 10	64	0	0
Bennett	2019	Am J Surg Pathol	USA/Italy	Gynaecological cancers	Ovarian cancer	Ovarian cancer (enriched)	Epithelial ovarian carcinoma (Endometrioid carcinoma)	Overall	Overall	dMMR	IHC	IHC	loss for 1+ protein	104	12	0.115385
Kim	2020	Cancer	Canada	Gynaecological cancers	Ovarian cancer	Ovarian cancer (enriched)	Epithelial ovarian carcinoma (nonserous/nonmucinous)	Overall	Overall	dMMR	IHC	IHC	loss for 1+ protein	215	29	0.134884
Kim	2020	Cancer	Canada	Gynaecological cancers	Ovarian cancer	Ovarian cancer (enriched)	Epithelial ovarian carcinoma (nonserous/nonmucinous)	I/II/III	Early	dMMR	IHC	IHC	loss for 1+ protein	212	29	0.136792
Kim	2020	Cancer	Canada	Gynaecological cancers	Ovarian cancer	Ovarian cancer (enriched)	Epithelial ovarian carcinoma (nonserous/nonmucinous)	Overall	Overall	MSI	PCR	PCR	2+ markers	162	19	0.117284
Hodan	2020	Cancer Medicine	USA/Italy	Gynaecological cancers	Ovarian cancer	Ovarian cancer (enriched)	Epithelial ovarian carcinoma (nonserous/nonmucinous)	Overall	Overall	dMMR	IHC	IHC	loss for 1+ protein	308	16	0.0519481
Fraune	2020	Gynaecolo Oncol	Germany	Gynaecological cancers	Ovarian cancer	Ovarian cancer	Epithelial ovarian carcinoma	Overall	Overall	dMMR	IHC	IHC	loss for 1+ protein	478	10	0.0209205
Yamashita	2019	Int J Molecular Science	Japan	Gynaecological cancers	Ovarian cancer	Ovarian cancer	Epithelial ovarian carcinoma	Overall	Overall	dMMR	IHC	IHC	loss for 1+ protein	136	6	0.0441176
Zhu	2020	J Surg Oncol	China	Gynaecological cancers	Ovarian cancer	Ovarian cancer (enriched)	Epithelial ovarian carcinoma (Clear cell carcinoma)	Overall	Overall	dMMR	IHC	IHC	loss for 1+ protein	120	24	0.2
Schmoeckel	2019	Virchows Archiv	Germany	Gynaecological cancers	Ovarian cancer	Ovarian cancer	Epithelial ovarian carcinoma	Overall	Overall	dMMR	IHC	IHC	loss for 1+ protein	288	1	0.00347222
Hollis	2020	Nature Communications	UK	Gynaecological cancers	Ovarian cancer	Ovarian cancer (enriched)	Epithelial ovarian carcinoma (Endometrioid carcinoma)	Overall	Overall	TMB ≥ 10 mut/Mb	WES	WES	>250 mutations per sample	112	13	0.116071
Hollis	2020	Nature Communications	UK	Gynaecological cancers	Ovarian cancer	Ovarian cancer (enriched)	Epithelial ovarian carcinoma (Endometrioid carcinoma)	Overall	Overall	MSI	WES	WES	N/S	112	20	0.178571
Leskela	2020	Am J Surg Pathol	Spain	Gynaecological cancers	Ovarian cancer	Ovarian cancer	Epithelial ovarian carcinoma	I/II	Early	dMMR	IHC	IHC	loss for 1+ protein	502	36	0.0717131
Willis	2019	Oncotarget	Multinational	Thoracic cancers	Lung cancer	Lung cancer (NSCLC)	NSCLC	Advanced	Advanced	TMB ≥ 10 mut/Mb	WES/gene panel sequencing	WES	≥10 mut/Mb	991	406	0.409687
Willis	2019	Oncotarget	Multinational	Thoracic cancers	Lung cancer	Lung cancer (SCLC)	SCLC	Advanced	Advanced	TMB ≥ 10 mut/Mb	WES	WES	≥10 mut/Mb	211	73	0.345972
Singal	2019	JAMA	USA	Thoracic cancers	Lung cancer	Lung cancer (NSCLC)	NSCLC	Advanced	Advanced	TMB ≥ 20 mut/Mb	NGS (FoundationOne)	Gene panel	≥20 mut/Mb	3254	387	0.118931
Stein	2019	JCO Precis Oncol	USA	Thoracic cancers	Lung cancer	Lung cancer (NSCLC)	NSCLC	Advanced	Advanced	TMB ≥ 10 mut/Mb	NGS	Gene panel	≥10 mut/Mb	3424	1148	0.33528
Ready	2019	J Clin Oncol	USA/Canada	Thoracic cancers	Lung cancer	Lung cancer (NSCLC)	NSCLC	IIIB/IV	Advanced	TMB ≥ 10 mut/Mb	NGS (FoundationOne)	Gene panel	≥10 mut/Mb	98	48	0.489796
Sakai	2021	Cancer Science	Japan	Thoracic cancers	Lung cancer	Lung cancer (NSCLC)	NSCLC (Non-SCC)	II/IIIA	Early	TMB ≥ 10 mut/Mb	NGS	Gene panel	≥10 mut/Mb	235	138	0.587234
Ren	2019	Onco Targets Therapy	China	Thoracic cancers	Lung cancer	Lung cancer (NSCLC)	NSCLC	III/IV	Advanced	TMB ≥ 10 mut/Mb	NGS (FoundationOne)	Gene panel	≥10 mut/Mb	147	74	0.503401
Kobayashi	2020	Respirology	Japan	Thoracic cancers	Lung cancer	Lung cancer (NSCLC)	NSCLC	Overall	Overall	TMB ≥ 10 mut/Mb	WES	WES	≥10 mut/Mb	367	97	0.264305
Schatz	2020	Cancers	Germany	Thoracic cancers	Lung cancer	Lung cancer (NSCLC)	NSCLC	Overall	Overall	TMB ≥ 10 mut/Mb	NGS	Gene panel	≥10 mut/Mb	417	157	0.376499
Luchini	2021	Gut	Multinational	Gastrointestinal cancers	Pancreatic cancer	Pancreatic cancer	Pancreatic ductal adenocarcinoma	Overall	Overall	MSI	NGS	Gene panel	N/S	6030	68	0.0112769
Singhi	2019	Gastroenterology	Multinational	Gastrointestinal cancers	Pancreatic cancer	Pancreatic cancer	Pancreatic ductal adenocarcinoma	Overall	Overall	TMB ≥ 20 mut/Mb	NGS (FoundationOne)	Gene panel	≥20 mut/Mb	1021	5	0.00489716
Fraune	2020	Ann Surg Oncol	Germany	Gastrointestinal cancers	Pancreatic cancer	Pancreatic cancer	Pancreatic ductal adenocarcinoma	Overall	Overall	MSI	PCR	PCR	2+ markers	480	4	0.00833333
Taghizadeh	2020	Ther Adv Med Oncol	Austria	Gastrointestinal cancers	Pancreatic cancer	Pancreatic cancer	Pancreatic ductal adenocarcinoma	Metastatic	Advanced	dMMR	IHC	IHC	loss for 1+ protein	50	0	0
Ahmad-Nielsen	2020	Pathology Research	Denmark	Gastrointestinal cancers	Pancreatic cancer	Pancreatic cancer	Pancreatic ductal adenocarcinoma	Overall	Overall	dMMR	IHC	IHC	loss for 1+ protein	164	4	0.0243902
Kawaoka	2020	Hepatology Research	Japan	Gastrointestinal cancers	Liver cancer	Liver cancer	Hepatocellular carcinoma	Advanced	Advanced	MSI	PCR	PCR	2+ markers	82	2	0.0243902
Ang	2019	The Oncotarget	USA	Gastrointestinal cancers	Liver cancer	Liver cancer	Hepatocellular carcinoma	Advanced	Advanced	MSI	NGS (FoundationOne)	Gene panel	N/S	542	1	0.00184502
Ang	2019	The Oncotarget	USA	Gastrointestinal cancers	Liver cancer	Liver cancer	Hepatocellular carcinoma	Advanced	Advanced	TMB ≥ 10 mut/Mb	NGS (FoundationOne)	Gene panel	≥10 mut/Mb	755	52	0.0688742
Ang	2019	The Oncotarget	USA	Gastrointestinal cancers	Liver cancer	Liver cancer	Hepatocellular carcinoma	Advanced	Advanced	TMB ≥ 20 mut/Mb	NGS (FoundationOne)	Gene panel	≥20 mut/Mb	755	6	0.00794702
Yan	2020	Human Pathology	China	Others	Others	Peritoneal cancer	Pseudomyxoma peritonei	Overall	Overall	dMMR	IHC	IHC	loss for 1+ protein	126	8	0.0634921
Tokunaga	2019	Clin Cancer Res	Multinational	Gastrointestinal cancers	Appendiceal cancer	Appendiceal cancer		Overall	Overall	MSI	NGS (NextSeq)	Gene panel	45+ loci with insertions or deletions	183	6	0.0327869
Tokunaga	2019	Clin Cancer Res	Multinational	Gastrointestinal cancers	Appendiceal cancer	Appendiceal cancer		Metastatic	Advanced	MSI	NGS (NextSeq)	Gene panel	45+ loci with insertions or deletions	133	2	0.0150376
Svensson	2019	Frontiers in Oncology	Denmark	Gastrointestinal cancers	Esophageal cancer	Esophageal cancer	Adenocarcinoma	Overall	Overall	dMMR	IHC	IHC	loss for 1+ protein	98	6	0.0612245
Svensson	2019	Frontiers in Oncology	Denmark	Gastrointestinal cancers	Gastric cancer	Gastric cancer	Adenocarcinoma	Overall	Overall	dMMR	IHC	IHC	loss for 1+ protein	75	8	0.106667
Lowenthal	2019	Human Pathology	USA	Gastrointestinal cancers	Esophageal cancer	Esophageal cancer	Adenocarcinoma	Overall	Overall	dMMR	IHC	IHC	loss for 1+ protein	316	17	0.0537975
Zhang	2020	OncoTargets Therapy	China	Gastrointestinal cancers	Esophageal cancer	Esophageal cancer	Squamous cell carcinoma	Overall	Overall	TMB ≥ 10 mut/Mb	NGS	Gene panel	≥10 mut/Mb	225	74	0.328889
Pietrantonio	2019	JCO	Multinational	Gastrointestinal cancers	Gastric cancer	Gastric cancer		II/III	Early	MSI	PCR	PCR	2+ markers	1556	121	0.0777635
Wang	2019	Annals Oncol	Multinational	Gastrointestinal cancers	Gastric cancer	Gastric cancer		Advanced (incl. chemo-refractory)	Advanced	TMB ≥ 10 mut/Mb	WES	WES	≥10 mut/Mb	54	16	0.296296
Wang	2019	Annals Oncol	Multinational	Gastrointestinal cancers	Gastric cancer	Gastric cancer		Advanced (incl. chemo-refractory)	Advanced	TMB ≥ 20 mut/Mb	WES	WES	≥20 mut/Mb	54	4	0.0740741
Wang	2019	Annals Oncol	Multinational	Gastrointestinal cancers	Gastric cancer	Gastric cancer		Advanced (incl. chemo-refractory)	Advanced	MSI	N/S	N/S	N/S	55	1	0.0181818
Yun	2020	Cancer Immunology Immunotherapy	Korea	Gastrointestinal cancers	Gastric cancer	Gastric cancer		II/III	Early	MSI	PCR	PCR	2+ markers	389	36	0.092545
Kim	2020	Cancer Res Treat	Korea	Gastrointestinal cancers	Gastric cancer	Gastric cancer		Ib/II/III	Early	MSI	PCR	PCR	2+ markers	359	41	0.114206
Huang	2020	Cancers	Taiwan	Gastrointestinal cancers	Gastric cancer	Gastric cancer		I/II/III	Early	MSI	PCR	PCR	2+ markers	441	37	0.0839002
Kim	2019	Eur J Surgical Oncol	Korea	Gastrointestinal cancers	Gastric cancer	Gastric cancer	Adenocarcinoma	II/III	Early	dMMR	IHC	IHC	loss for 1+ protein	881	88	0.0998865
Wu	2020	Formosan J Surgery	Taiwan	Gastrointestinal cancers	Gastric cancer	Gastric cancer	Adenocarcinoma	Overall	Overall	MSI	PCR	PCR	2+ markers	518	47	0.0907336
Kim	2020	Front Oncol	Korea	Gastrointestinal cancers	Gastric cancer	Gastric cancer		Metastatic (advanced with metastasis)	Advanced	MSI	PCR	PCR	2+ markers	63	6	0.0952381
Cai	2020	Front Oncol	China	Gastrointestinal cancers	Gastric cancer	Gastric cancer		III	Early	MSI	PCR	PCR	2+ markers	690	57	0.0826087
Kawazoe	2019	Gastric Cancer	Japan	Gastrointestinal cancers	Gastric cancer	Gastric cancer		Metastatic	Advanced	dMMR	IHC	IHC	loss for 1+ protein	225	14	0.0622222
Koh	2019	Genes Chromosomes Cancer	Korea	Gastrointestinal cancers	Gastric cancer	Gastric cancer		II/III	Early	MSI	PCR	PCR	2+ markers	80	7	0.0875
Ulase	2020	Histopathology	Germany	Gastrointestinal cancers	Gastric cancer	Gastric cancer	Adenocarcinoma	Overall	Overall	dMMR	IHC	IHC	loss for 1+ protein	443	34	0.0767494
Dislich	2020	Histopathology	Switzerland	Gastrointestinal cancers	Gastric cancer	Gastric cancer	Adenocarcinoma	Overall	Overall	dMMR	IHC	IHC	loss for 1+ protein	415	49	0.118072
Dislich	2020	Histopathology	Switzerland	Gastrointestinal cancers	Gastric cancer	Gastric cancer	Adenocarcinoma	Metastatic (distant)	Advanced	dMMR	IHC	IHC	loss for 1+ protein	111	6	0.0540541
Schoop	2020	Human Pathology	Germany	Gastrointestinal cancers	Gastric cancer	Gastric cancer	Adenocarcinoma	Overall	Overall	dMMR	IHC	IHC	loss for 1+ protein	451	34	0.075388
Haag	2019	IJC	Germany	Gastrointestinal cancers	Gastric cancer	Gastric cancer	Adenocarcinoma	II/III	Early	MSI	PCR	PCR	2+ markers	101	9	0.0891089
Huang	2019	IJC	Taiwan	Gastrointestinal cancers	Gastric cancer	Gastric cancer		Overall	Overall	dMMR	IHC	IHC	loss for 1+ protein	1248	116	0.0929487
Huang	2019	IJC	Taiwan	Gastrointestinal cancers	Gastric cancer	Gastric cancer		IV	Advanced	dMMR	IHC	IHC	loss for 1+ protein	117	5	0.042735
Mishima	2019	J ImmunoTherapy Cancer	Japan	Gastrointestinal cancers	Gastric cancer	Gastric cancer		Advanced	Advanced	dMMR	IHC	IHC	loss for 1+ protein	80	8	0.1
Mishima	2019	J ImmunoTherapy Cancer	Japan	Gastrointestinal cancers	Gastric cancer	Gastric cancer		Advanced	Advanced	TMB ≥ 10 mut/Mb	NGS	Gene panel	≥10 mut/Mb	54	32	0.592593
Bosch	2019	J Cancer Research Clinical Oncology	Germany	Gastrointestinal cancers	Gastric cancer	Gastric cancer		I/II/III	Early	dMMR	IHC	IHC	loss for 1+ protein	189	17	0.0899471
Kim	2019	J Gastric Cancer	Korea	Gastrointestinal cancers	Gastric cancer	Gastric cancer		I/II/III	Early	MSI	PCR	PCR	2+ markers	1156	85	0.0735294
Kohlruss	2019	J Pathol Clin Res	Germany	Gastrointestinal cancers	Gastric cancer	Gastric cancer	Adenocarcinoma	Overall	Overall	MSI	PCR	PCR	2+ markers	617	59	0.095624
Ramos	2020	J Surg Oncol	Brazil	Gastrointestinal cancers	Gastric cancer	Gastric cancer	Adenocarcinoma	II/III	Early	dMMR	IHC	IHC	loss for 1+ protein	178	31	0.174157
Tsai	2020	Oncologist	Taiwan	Gastrointestinal cancers	Gastric cancer	Gastric cancer		II/III	Early	dMMR	IHC	IHC	loss for 1+ protein	805	78	0.0968944
Tsai	2020	Oncologist	Taiwan	Gastrointestinal cancers	Gastric cancer	Gastric cancer		IV	Advanced	dMMR	IHC	IHC	loss for 1+ protein	124	5	0.0403226
Zhou	2020	Oncology	China	Gastrointestinal cancers	Gastric cancer	Gastric cancer		Overall	Overall	MSI	NGS	Gene panel	N/S	446	21	0.0470852
Polom	2019	Pathol Oncol Res	Italy/Singapore	Gastrointestinal cancers	Gastric cancer	Gastric cancer		Overall	Overall	MSI	PCR	PCR	2+ markers	595	121	0.203361
Kwon	2020	Pathol Res Pract	Korea	Gastrointestinal cancers	Gastric cancer	Gastric cancer		Metastatic	Advanced	MSI	PCR	PCR	2+ markers	56	9	0.160714
Bang	2020	PLOSOne	Korea	Gastrointestinal cancers	Gastric cancer	Gastric cancer	Adenocarcinoma	I/II/III	Early	dMMR	IHC	IHC	loss for 1+ protein	539	44	0.0816327
Jiang	2020	Virchows Archiv	China	Gastrointestinal cancers	Gastric cancer	Gastric cancer		II/III	Early	MSI	PCR	PCR	2+ markers	96	7	0.0729167
Molinari	2020	Gastric Cancer	Italy	Gastrointestinal cancers	Gastric cancer	Gastric cancer		I/II/III	Early	MSI	Fragment analysis (CC-MSI)	Others	≥4 unstable microsatellites	87	19	0.218391
Suerink	2020	J Clin Pathol	The Netherlands	Gastrointestinal cancers	Small bowel cancer	Small bowel cancer	Adenocarcinoma	Overall	Overall	dMMR	IHC	IHC	loss for 1+ protein	400	77	0.1925
Giuffrida	2020	Modern Pathology	Italy	Gastrointestinal cancers	Small bowel cancer	Small bowel cancer	Adenocarcinoma	Overall	Overall	MSI	PCR	PCR	2+ markers	121	39	0.322314
Vanoli	2021	Ann Surg Oncol	Italy	Gastrointestinal cancers	Small bowel cancer	Small bowel cancer	Adenocarcinoma	II	Early	MSI	PCR	PCR	2+ markers	66	28	0.424242
Jun	2020	Am J Clin Pathol	Korea	Gastrointestinal cancers	Small bowel cancer	Small bowel cancer	Adenocarcinoma	I/II/III	Early	MSI	PCR	PCR	2+ markers	208	46	0.221154
Wirta	2020	Cancers	Finland	Gastrointestinal cancers	Small bowel cancer	Small bowel cancer	Adenocarcinoma	Overall	Overall	MSI	Paired-end exome sequencing	WES	N/S	93	14	0.150538
Wirta	2020	Cancers	Finland	Gastrointestinal cancers	Small bowel cancer	Small bowel cancer	Adenocarcinoma	Overall	Overall	TMB ≥ 10 mut/Mb	Paired-end exome sequencing	WES	≥10 mut/Mb	94	18	0.191489
Gonzalez	2019	Human Pathology	USA	Gastrointestinal cancers	Small bowel cancer	Small bowel cancer	Adenocarcinoma	Overall	Overall	dMMR	IHC	IHC	loss for 1+ protein	120	21	0.175
Gonzalez	2019	Human Pathology	USA	Gastrointestinal cancers	Small bowel cancer	Small bowel cancer	Adenocarcinoma	I/II/III	Early	dMMR	IHC	IHC	loss for 1+ protein	94	20	0.212766
Aparicio	2021	IJC	France	Gastrointestinal cancers	Small bowel cancer	Small bowel cancer	Adenocarcinoma	Overall	Overall	dMMR	IHC	IHC	loss for 1+ protein	180	50	0.277778
Noh	2020	Pathology	Korea	Gastrointestinal cancers	Small bowel cancer	Small bowel cancer	Adenocarcinoma	Overall	Overall	dMMR	IHC	IHC	loss for 1+ protein	195	46	0.235897
Klose	2020	Scandinavian Journal of Gastroenterology	Germany	Gastrointestinal cancers	Small bowel cancer	Small bowel cancer	Adenocarcinoma	Overall	Overall	dMMR	IHC	IHC	loss for 1+ protein	75	24	0.32
Jimenez-Rodriguez	2020	Oncoimmunology	USA	Gastrointestinal cancers	Colon cancer	Colon cancer		I/II/III	Early	dMMR	IHC	IHC	loss for 1+ protein	443	103	0.232506
Middha	2019	JCO Precis Oncols	USA	Gastrointestinal cancers	Colorectal cancer	Colorectal cancer		Overall	Overall	MSI	NGS (MSK-IMPACT)	Gene panel	N/S	1751	182	0.103941
Zhang	2020	Cancer Causes Control	USA	Gastrointestinal cancers	Colorectal cancer	Colorectal cancer		Overall	Overall	MSI	PCR	PCR	2+ markers	17666	3017	0.17078
Cavallaro	2020	Clin Corectal Cancer	USA	Gastrointestinal cancers	Colorectal cancer	Colorectal cancer		Metastatic	Advanced	MSI	N/S	N/S	N/S	6331	170	0.026852
Shaib	2020	Cancer	USA	Gastrointestinal cancers	Colon cancer	Colon cancer		III	Early	MSI	PCR	PCR	2+ markers	9226	2384	0.2584
Achilli	2021	IJC	USA	Gastrointestinal cancers	Colon cancer	Colon cancer		IIA	Early	MSI	PCR	PCR	2+ markers	46688	4043	0.0865961
Hasan	2020	Ann Surg	USA	Gastrointestinal cancers	Rectal cancer	Rectal cancer		II/III	Early	MSI	N/S	N/S	N/S	5086	636	0.125049
Pages	2020	Ann Oncol	France	Gastrointestinal cancers	Colon cancer	Colon cancer		III	Early	dMMR	IHC	IHC	loss for 1+ protein	969	70	0.0722394
Li	2019	Ann Intern Med	USA	Gastrointestinal cancers	Colorectal cancer	Colorectal cancer		Overall	Overall	dMMR	IHC	IHC	loss for 1+ protein	3891	561	0.144179
Mendis	2019	Asia Pc J Clin Oncol	Australia	Gastrointestinal cancers	Colorectal cancer	Colorectal cancer		Metastatic	Advanced	dMMR	IHC	IHC	loss for 1+ protein	1048	72	0.0687023
Sastre	2020	Clinical Colorectal Cancer	Spain	Gastrointestinal cancers	Colorectal cancer	Colorectal cancer		Metastatic	Advanced	MSI	PCR	PCR	2+ markers	561	10	0.0178253
Stahler	2020	Eur J Cancer	Germany	Gastrointestinal cancers	Colorectal cancer	Colorectal cancer		Metastatic	Advanced	MSI	NGS (FoundationOne)	Gene panel	loss for 1+ protein	353	10	0.0283286
Innocenti	2019	JCO	Multinational	Gastrointestinal cancers	Colorectal cancer	Colorectal cancer		Locally advanced/metastatic	Advanced	MSI	PCR	PCR	2+ markers	827	52	0.0628779
Phipps	2020	Gastroenterology	Multinational	Gastrointestinal cancers	Colorectal cancer	Colorectal cancer		Overall	Overall	MSI	PCR	PCR	30%+ instability	5010	714	0.142515
Nunes	2020	Acta Oncologica	Scandinavia	Gastrointestinal cancers	Colorectal cancer	Colorectal cancer		Metastatic	Advanced	MSI	PCR	PCR	2+ markers	449	36	0.0801782
Dienstmann	2019	Annals of Oncology	Multinational	Gastrointestinal cancers	Colorectal cancer	Colorectal cancer		II/III	Early	MSI	N/S	N/S	2+ markers	2636	452	0.171472
Poulsen	2021	APMIS	Denmark	Gastrointestinal cancers	Colorectal cancer	Colorectal cancer		Overall	Overall	dMMR	IHC	IHC	loss for 1+ protein	1000	146	0.146
Oh	2019	BJC	Korea	Gastrointestinal cancers	Colorectal cancer	Colorectal cancer		II/III	Early	MSI	PCR	PCR	40%+ of loci shows MSI	613	41	0.0668842
Blaker	2019	Clinical Gastroenterology Hepatology	Germany	Gastrointestinal cancers	Colorectal cancer	Colorectal cancer		Overall	Overall	MSI	PCR	PCR	2+ markers	1995	225	0.112782
Blaker	2019	Clinical Gastroenterology Hepatology	Germany	Gastrointestinal cancers	Colorectal cancer	Colorectal cancer		I/II/III	Early	MSI	PCR	PCR	2+ markers	1715	218	0.127114
Blaker	2019	Clinical Gastroenterology Hepatology	Germany	Gastrointestinal cancers	Colorectal cancer	Colorectal cancer		IV	Advanced	MSI	PCR	PCR	2+ markers	280	7	0.025
Cao	2020	EBioMedicine	China	Gastrointestinal cancers	Colorectal cancer	Colorectal cancer		Overall	Overall	dMMR	IHC	IHC	loss for 1+ protein	3274	359	0.109652
Jiang	2020	Gastroenterology Report	China	Gastrointestinal cancers	Colorectal cancer	Colorectal cancer		Overall	Overall	dMMR	IHC	IHC	loss for 1+ protein	7373	654	0.088702
Dong	2020	IJC	China	Gastrointestinal cancers	Colorectal cancer	Colorectal cancer		Overall	Overall	dMMR	IHC	IHC	loss for 1+ protein	4195	366	0.0872467
Han	2019	Korean J Gastroenterol	Korea	Gastrointestinal cancers	Colorectal cancer	Colorectal cancer		Overall	Overall	MSI	PCR	PCR	2+ markers	1009	75	0.074331
Chen	2019	Oncologist	Taiwan	Gastrointestinal cancers	Colorectal cancer	Colorectal cancer		Overall	Overall	MSI	PCR	PCR	2+ markers	1505	154	0.102326
Chen	2019	Oncologist	Taiwan	Gastrointestinal cancers	Colorectal cancer	Colorectal cancer		I/II/III	Early	MSI	PCR	PCR	2+ markers	1249	137	0.109688
Chen	2019	Oncologist	Taiwan	Gastrointestinal cancers	Colorectal cancer	Colorectal cancer		IV	Advanced	MSI	PCR	PCR	2+ markers	256	17	0.0664062
Chou	2020	Modern Pathology	Australia	Gastrointestinal cancers	Colorectal cancer	Colorectal cancer		Overall	Overall	dMMR	IHC	IHC	loss for 1+ protein	4518	869	0.192342
Chikatani	2020	Surgery Today	Japan	Gastrointestinal cancers	Colorectal cancer	Colorectal cancer		Overall	Overall	dMMR	IHC	IHC	loss for 1+ protein	1147	60	0.0523104
Li	2020	Transl Cancer Res	China	Gastrointestinal cancers	Colorectal cancer	Colorectal cancer		Overall	Overall	dMMR	IHC	IHC	loss for 1+ protein	1400	125	0.0892857
Li	2020	Transl Cancer Res	China	Gastrointestinal cancers	Colorectal cancer	Colorectal cancer		I/II/III	Early	dMMR	IHC	IHC	loss for 1+ protein	1309	118	0.0901451
Koch	2020	Am J Surgery	USA	Gastrointestinal cancers	Colorectal cancer	Colorectal cancer		Overall	Overall	dMMR	IHC	IHC	loss for 1+ protein	1139	295	0.258999
Ueno	2020	Am J Surg Pathol	Japan	Gastrointestinal cancers	Colon cancer	Colon cancer		II	Early	MSI	PCR	PCR	2+ markers	961	69	0.0718002
Agy	2019	Disease Markers	Morocco	Gastrointestinal cancers	Colon cancer	Colon cancer		Overall	Overall	dMMR	IHC	IHC	loss for 1+ protein	330	37	0.112121
Gkekas	2019	Eur J Surgical Oncology	Czech/Sweden	Gastrointestinal cancers	Colon cancer	Colon cancer		II	Early	dMMR	IHC	IHC	loss for 1+ protein	452	93	0.205752
Loughrey	2020	Histopathology	Ireland	Gastrointestinal cancers	Colon cancer	Colon cancer		II/III	Early	dMMR	IHC	IHC	loss for 1+ protein	593	135	0.227656
Loughrey	2020	Histopathology	Ireland	Gastrointestinal cancers	Colon cancer	Colon cancer		II/III	Early	MSI	PCR	PCR	2+ markers	593	136	0.229342
Mlecnik	2020	J Clin Oncol	Multinational	Gastrointestinal cancers	Colon cancer	Colon cancer		III	Early	MSI	PCR	PCR	2+ markers	476	76	0.159664
Hestetun	2021	Modern Pathology	Norway	Gastrointestinal cancers	Colon cancer	Colon cancer		II/III	Early	dMMR	IHC	IHC	loss for 1+ protein	482	105	0.217842
Marquet	2020	Pathology & Oncology Research	France	Gastrointestinal cancers	Colon cancer	Colon cancer		Overall	Overall	MSI	PCR	PCR	2+ markers	315	41	0.130159
Ricoo	2020	Med Mol Mmorphol	Germany	Gastrointestinal cancers	Colon cancer	Colon cancer		Overall	Overall	dMMR	IHC	IHC	loss for 1+ protein	1297	94	0.0724749
Favazza	2020	Mod Pathol	USA	Gastrointestinal cancers	Colon cancer	Colon cancer		Metastatic	Advanced	dMMR	N/S	N/S	N/S	1258	100	0.0794913
Eriksen	2019	BMC Cancer	Denmark	Gastrointestinal cancers	Colon cancer	Colon cancer		II	Early	dMMR	IHC	IHC	loss for 1+ protein	572	172	0.300699
Erbs	2020	Colorectal cancer	Denmark	Gastrointestinal cancers	Colon cancer	Colon cancer		I/II/III	Early	dMMR	IHC	IHC	loss for 1+ protein	590	135	0.228814
Chouhan	2019	Asia Pc J Clin Oncol	Australia	Gastrointestinal cancers	Colon cancer	Colon cancer		III	Early	MSI	PCR	PCR	2+ markers	681	95	0.139501
Lee	2020	In Vivo	Korea	Gastrointestinal cancers	Rectal cancer	Rectal cancer		II/III	Early	MSI	PCR	PCR	2+ markers	549	37	0.0673953
Cho	2019	In Vivo	Korea	Gastrointestinal cancers	Rectal cancer	Rectal cancer		II/III	Early	dMMR	IHC	IHC	loss for 1+ protein	187	34	0.181818
Meillan	2019	Int J Radiation Oncol Biol Phys	France	Gastrointestinal cancers	Rectal cancer	Rectal cancer		II/III	Early	dMMR	IHC	IHC	loss for 1+ protein	296	23	0.0777027
Ostwal	2019	J Gastrointest Oncol	India	Gastrointestinal cancers	Rectal cancer	Rectal cancer		II/III	Early	dMMR	IHC	IHC	loss for 1+ protein	296	3	0.0101351
Acar	2020	Updates In Surgery	Turkey	Gastrointestinal cancers	Rectal cancer	Rectal cancer		II/III	Early	dMMR	IHC	IHC	loss for 1+ protein	283	38	0.134276
Acar	2020	Updates In Surgery	Turkey	Gastrointestinal cancers	Rectal cancer	Rectal cancer		II/III	Early	MSI	PCR	PCR	2+ markers	315	26	0.0825397
Ouyang	2021	Int J Medi Sci	Multinational	Gastrointestinal cancers	Colon cancer	Colon cancer		Overall	Overall	TMB ≥ 20 mut/Mb	N/S	N/S	≥20 mut/Mb	399	76	0.190476
Fan	2020	Cancer Biol Med	Multinational	Gastrointestinal cancers	Gastric cancer	Gastric cancer		Overall	Overall	MSI	Mixed	Others	unstable locus/passing locus ratio ≥ 0.3	924	97	0.104978
Dai	2020	Front Oncol	Multinational	Gastrointestinal cancers	Gastric cancer	Gastric cancer		IB/II/III	Early	MSI	Mixed	Others	allelic size variations in at least two microsatellites	424	101	0.238208
Feng	2021	Int J Clinical Oncol	Multinational	Biliary tract cancers	Bile duct/gallbladder	Bile duct cancer (cholangiocarcinoma)	Cholangiocarcinoma	Overall	Overall	MSI	Mixed	Others	N/S	192	5	0.0260417
Zhang	2020	J Cell Physiol	Multinational	Genitourinary tract cancers	Bladder/urothelial cancer	Bladder/urothelial cancer	Urothelial carcinoma	Overall	Overall	TMB ≥ 10 mut/Mb	N/S	N/S	≥10 mut/Mb	412	88	0.213592
Zhang	2020	J Cell Physiol	Multinational	Genitourinary tract cancers	Bladder/urothelial cancer	Bladder/urothelial cancer	Urothelial carcinoma	Overall	Overall	TMB ≥ 20 mut/Mb	N/S	N/S	≥20 mut/Mb	412	27	0.065534
Darabi	2021	Surgery	Multinational	Endocrine tumours	Endocrine tumours	Adrenocortical cancers		Overall	Overall	MSI	NGS	Gene panel	46 or more loci	94	1	0.0106383
Lorenzi	2020	J Oncology	Multinational	Gynaecological cancers	Ovarian cancer	Ovarian cancer		Overall	Overall	dMMR	IHC	IHC	loss for 1+ protein	356	28	0.0786517
Lorenzi	2020	J Oncology	Multinational	Gynaecological cancers	Ovarian cancer	Ovarian cancer		Overall	Overall	MSI	PCR	PCR	2+ markers	4150	299	0.0720482
Lorenzi	2020	J Oncology	Multinational	Gastrointestinal cancers	Gastric cancer	Gastric cancer		Overall	Overall	dMMR	IHC	IHC	loss for 1+ protein	854	72	0.0843091
Lorenzi	2020	J Oncology	Multinational	Gastrointestinal cancers	Gastric cancer	Gastric cancer		Overall	Overall	MSI	PCR	PCR	2+ markers	16308	1441	0.0883615
Lorenzi	2020	J Oncology	Multinational	Gastrointestinal cancers	Esophageal cancer	Esophageal cancer		Overall	Overall	MSI	PCR	PCR	2+ markers	731	33	0.0451436
Cui	2020	Cancer Management Research	China	Gynaecological cancers	Endometrial cancer	Endometrial cancer		Overall	Overall	MSI	PCR	PCR	2+ markers	150	26	0.173333
Cui	2020	Cancer Management Research	China	Gastrointestinal cancers	Colorectal cancer	Colorectal cancer		Overall	Overall	MSI	PCR	PCR	2+ markers	150	15	0.1
Cui	2020	Cancer Management Research	China	Gastrointestinal cancers	Liver cancer	Liver cancer		Overall	Overall	MSI	PCR	PCR	2+ markers	150	4	0.0266667
Cui	2020	Cancer Management Research	China	Gastrointestinal cancers	Gastric cancer	Gastric cancer		Overall	Overall	MSI	PCR	PCR	2+ markers	150	4	0.0266667
Zang	2019	Cancer Medicine	China	Thoracic cancers	Lung cancer	Lung cancer	NSCLC	Overall	Overall	dMMR	WES	WES	N/S	214	11	0.0514019
Zang	2019	Cancer Medicine	China	Gastrointestinal cancers	Colorectal cancer	Colorectal cancer		Overall	Overall	dMMR	WES	WES	N/S	253	15	0.0592885
Zang	2019	Cancer Medicine	China	Gastrointestinal cancers	Gastric cancer	Gastric cancer		Overall	Overall	dMMR	WES	WES	N/S	87	5	0.0574713
Marabelle	2020	Lancet Oncol	Multinational	Endocrine tumours	Endocrine tumours	Thyroid carcinoma		Advanced	Advanced	TMB ≥ 10 mut/Mb	NGS (FoundationOne)	Gene panel	≥10 mut/Mb	80	2	0.025
Marabelle	2020	Lancet Oncol	Multinational	Neuroendocrine tumours	Neuroendocrine tumours	Neuroendocrine tumours		Advanced	Advanced	TMB ≥ 10 mut/Mb	NGS (FoundationOne)	Gene panel	≥10 mut/Mb	87	5	0.0574713
Marabelle	2020	Lancet Oncol	Multinational	Head and neck cancers	Head and neck cancers	Salivary gland carcinoma		Advanced	Advanced	TMB ≥ 10 mut/Mb	NGS (FoundationOne)	Gene panel	≥10 mut/Mb	82	3	0.0365854
Marabelle	2020	Lancet Oncol	Multinational	Thoracic cancers	Lung cancer	Lung cancer (Mesothelioma)	Mesothelioma	Advanced	Advanced	TMB ≥ 10 mut/Mb	NGS (FoundationOne)	Gene panel	≥10 mut/Mb	85	1	0.0117647
Marabelle	2020	Lancet Oncol	Multinational	Thoracic cancers	Lung cancer	Lung cancer (SCLC)	SCLC	Advanced	Advanced	TMB ≥ 10 mut/Mb	NGS (FoundationOne)	Gene panel	≥10 mut/Mb	76	34	0.447368
Marabelle	2020	Lancet Oncol	Multinational	Biliary tract cancers	Bile duct/gallbladder	Bile duct/gallbladder		Advanced	Advanced	TMB ≥ 10 mut/Mb	NGS (FoundationOne)	Gene panel	≥10 mut/Mb	63	0	0
Marabelle	2020	Lancet Oncol	Multinational	Gastrointestinal cancers	Anal cancer	Anal cancer		Advanced	Advanced	TMB ≥ 10 mut/Mb	NGS (FoundationOne)	Gene panel	≥10 mut/Mb	89	14	0.157303
Marabelle	2020	Lancet Oncol	Multinational	Gynaecological cancers	Vulvar cancer	Vulvar cancer		Advanced	Advanced	TMB ≥ 10 mut/Mb	NGS (FoundationOne)	Gene panel	≥10 mut/Mb	71	12	0.169014
Marabelle	2020	Lancet Oncol	Multinational	Gynaecological cancers	Cervical cancer	Cervical cancer		Advanced	Advanced	TMB ≥ 10 mut/Mb	NGS (FoundationOne)	Gene panel	≥10 mut/Mb	75	16	0.213333
Marabelle	2020	Lancet Oncol	Multinational	Gynaecological cancers	Endometrial cancer	Endometrial cancer		Advanced	Advanced	TMB ≥ 10 mut/Mb	NGS (FoundationOne)	Gene panel	≥10 mut/Mb	82	15	0.182927
Hatakeyama	2019	Cancer Science	Japan	Sarcomas	Sarcomas	Soft tissue sarcoma	Gastrointestinal stromal tumour	Overall	Overall	TMB ≥ 10 mut/Mb	WES	WES	≥10 mut/Mb	60	0	0
Hatakeyama	2019	Cancer Science	Japan	Central nervous system tumours	Brain tumours	Brain tumours (glioma)		Overall	Overall	TMB ≥ 10 mut/Mb	WES	WES	≥10 mut/Mb	71	2	0.028169
Hatakeyama	2019	Cancer Science	Japan	Sarcomas	Sarcomas	Sarcomas		Overall	Overall	TMB ≥ 10 mut/Mb	WES	WES	≥10 mut/Mb	53	1	0.0188679
Hatakeyama	2019	Cancer Science	Japan	Head and neck cancers	Head and neck cancers	Head and neck cancers		Overall	Overall	TMB ≥ 10 mut/Mb	WES	WES	≥10 mut/Mb	270	12	0.0444444
Hatakeyama	2019	Cancer Science	Japan	Thoracic cancers	Lung cancer	Lung cancer		Overall	Overall	TMB ≥ 10 mut/Mb	WES	WES	≥10 mut/Mb	716	90	0.125698
Hatakeyama	2019	Cancer Science	Japan	Thoracic cancers	Lung cancer	Lung cancer		Metastatic	Advanced	TMB ≥ 10 mut/Mb	WES	WES	≥10 mut/Mb	101	2	0.019802
Hatakeyama	2019	Cancer Science	Japan	Gastrointestinal cancers	Liver cancer	Liver cancer		Overall	Overall	TMB ≥ 10 mut/Mb	WES	WES	≥10 mut/Mb	212	3	0.0141509
Hatakeyama	2019	Cancer Science	Japan	Gastrointestinal cancers	Liver cancer	Liver cancer		Metastatic	Advanced	TMB ≥ 10 mut/Mb	WES	WES	≥10 mut/Mb	198	2	0.010101
Hatakeyama	2019	Cancer Science	Japan	Gastrointestinal cancers	Pancreatic cancer	Pancreatic cancer		Overall	Overall	TMB ≥ 10 mut/Mb	WES	WES	≥10 mut/Mb	101	0	0
Hatakeyama	2019	Cancer Science	Japan	Gastrointestinal cancers	Gastric cancer	Gastric cancer		Overall	Overall	TMB ≥ 10 mut/Mb	WES	WES	≥10 mut/Mb	482	67	0.139004
Hatakeyama	2019	Cancer Science	Japan	Gastrointestinal cancers	Colorectal cancer	Colorectal cancer		Overall	Overall	TMB ≥ 10 mut/Mb	WES	WES	≥10 mut/Mb	1292	110	0.0851393
Hatakeyama	2019	Cancer Science	Japan	Breast cancer	Breast cancer	Breast cancer		Overall	Overall	TMB ≥ 10 mut/Mb	WES	WES	≥10 mut/Mb	250	1	0.004
Hatakeyama	2019	Cancer Science	Japan	Head and neck cancers	Head and neck cancers	Head and neck cancers		Overall	Overall	MSI	WES	WES	Contribution ratio >0.5	216	1	0.00462963
Hatakeyama	2019	Cancer Science	Japan	Thoracic cancers	Lung cancer	Lung cancer		Overall	Overall	MSI	WES	WES	Contribution ratio >0.6	507	1	0.00197239
Hatakeyama	2019	Cancer Science	Japan	Thoracic cancers	Lung cancer	Lung cancer		Metastatic	Advanced	MSI	WES	WES	Contribution ratio >0.7	84	0	0
Hatakeyama	2019	Cancer Science	Japan	Gastrointestinal cancers	Liver cancer	Liver cancer		Overall	Overall	MSI	WES	WES	Contribution ratio >0.8	192	1	0.00520833
Hatakeyama	2019	Cancer Science	Japan	Gastrointestinal cancers	Liver cancer	Liver cancer		Metastatic	Advanced	MSI	WES	WES	Contribution ratio >0.9	186	1	0.00537634
Hatakeyama	2019	Cancer Science	Japan	Gastrointestinal cancers	Gastric cancer	Gastric cancer		Overall	Overall	MSI	WES	WES	Contribution ratio >0.10	341	37	0.108504
Hatakeyama	2019	Cancer Science	Japan	Gastrointestinal cancers	Colorectal cancer	Colorectal cancer		Overall	Overall	MSI	WES	WES	Contribution ratio >0.11	1220	71	0.0581967
Hatakeyama	2019	Cancer Science	Japan	Breast cancer	Breast cancer	Breast cancer		Overall	Overall	MSI	WES	WES	Contribution ratio >0.12	135	2	0.0148148
Marchetti	2020	Oncotarget	Italy	Breast cancer	Breast cancer	Breast cancer		Overall	Overall	MSI	PCR (MSI Analysis)	PCR	2+ markers	711	7	0.00984529
Marchetti	2020	Oncotarget	Italy	Skin cancers	Skin cancers	Skin cancers		Overall	Overall	MSI	PCR (MSI Analysis)	PCR	2+ markers	153	5	0.0326797
Marchetti	2020	Oncotarget	Italy	Sarcomas	Sarcomas	Soft tissue sarcoma	Gastrointestinal stromal tumour	Overall	Overall	MSI	PCR (MSI Analysis)	PCR	2+ markers	159	21	0.132075
Marchetti	2020	Oncotarget	Italy	Genitourinary tract cancers	Bladder/urothelial cancer	Bladder/urothelial cancer		Overall	Overall	MSI	PCR (MSI Analysis)	PCR	2+ markers	129	1	0.00775194
Marchetti	2020	Oncotarget	Italy	Genitourinary tract cancers	Prostate cancer	Prostate cancer		Overall	Overall	MSI	PCR (MSI Analysis)	PCR	2+ markers	177	1	0.00564972
Marchetti	2020	Oncotarget	Italy	Breast cancer	Breast cancer	Breast cancer		Overall	Overall	dMMR	IHC	IHC	loss for 1+ protein	711	8	0.0112518
Marchetti	2020	Oncotarget	Italy	Skin cancers	Skin cancers	Skin cancers		Overall	Overall	dMMR	IHC	IHC	loss for 1+ protein	153	5	0.0326797
Marchetti	2020	Oncotarget	Italy	Genitourinary tract cancers	Bladder/urothelial cancer	Bladder/urothelial cancer		Overall	Overall	dMMR	IHC	IHC	loss for 1+ protein	129	1	0.00775194
Marchetti	2020	Oncotarget	Italy	Genitourinary tract cancers	Prostate cancer	Prostate cancer		Overall	Overall	dMMR	IHC	IHC	loss for 1+ protein	177	1	0.00564972
Yoshino	2020	Annals Oncology	Multinational	Endocrine tumours	Endocrine tumours	Endocrine tumour (incl. thyroid)		Overall	Overall	MSI	NGS (FoundationOne)	Gene panel	N/S	947	3	0.0031679
Yoshino	2020	Annals Oncology	Multinational	Neuroendocrine tumours	Neuroendocrine tumours	Carcinoid		Overall	Overall	MSI	NGS (FoundationOne)	Gene panel	N/S	559	2	0.00357782
Yoshino	2020	Annals Oncology	Multinational	Neuroendocrine tumours	Neuroendocrine tumours	GI neuroendocrine tumour		Overall	Overall	MSI	NGS (FoundationOne)	Gene panel	N/S	602	12	0.0199336
Yoshino	2020	Annals Oncology	Multinational	Sarcomas	Sarcomas	Bone sarcoma		Overall	Overall	MSI	NGS (FoundationOne)	Gene panel	N/S	616	2	0.00324675
Yoshino	2020	Annals Oncology	Multinational	Head and neck cancers	Head and neck cancers	Head and neck cancers (excl. salivary gland carcinoma)		Overall	Overall	MSI	NGS (FoundationOne)	Gene panel	N/S	3145	17	0.00540541
Yoshino	2020	Annals Oncology	Multinational	Skin cancers	Skin cancers	Non-melanoma		Overall	Overall	MSI	NGS (FoundationOne)	Gene panel	N/S	934	19	0.0203426
Yoshino	2020	Annals Oncology	Multinational	Thoracic cancers	Lung cancer	Lung cancer (NSCLC)	NSCLC	Overall	Overall	MSI	NGS (FoundationOne)	Gene panel	N/S	39746	125	0.00314497
Yoshino	2020	Annals Oncology	Multinational	Thoracic cancers	Lung cancer	Lung cancer (SCLC)	SCLC	Overall	Overall	MSI	NGS (FoundationOne)	Gene panel	N/S	2470	15	0.00607287
Yoshino	2020	Annals Oncology	Multinational	Biliary tract cancers	Bile duct/gallbladder	Bile duct cancer (cholangiocarcinoma)	Cholangiocarcinoma	Overall	Overall	MSI	NGS (FoundationOne)	Gene panel	N/S	3905	38	0.00973111
Yoshino	2020	Annals Oncology	Multinational	Biliary tract cancers	Bile duct/gallbladder	Bile duct/gallbladder (excl. cholangiocarcinoma)		Overall	Overall	MSI	NGS (FoundationOne)	Gene panel	N/S	2182	25	0.0114574
Yoshino	2020	Annals Oncology	Multinational	Gastrointestinal cancers	Esophageal cancer	Esophageal cancer		Overall	Overall	MSI	NGS (FoundationOne)	Gene panel	N/S	5329	107	0.0200788
Yoshino	2020	Annals Oncology	Multinational	Gastrointestinal cancers	Gastric cancer	Gastric cancer		Overall	Overall	MSI	NGS (FoundationOne)	Gene panel	N/S	3558	167	0.0469365
Yoshino	2020	Annals Oncology	Multinational	Gastrointestinal cancers	Small bowel cancer	Small bowel cancer		Overall	Overall	MSI	NGS (FoundationOne)	Gene panel	N/S	1027	59	0.0574489
Yoshino	2020	Annals Oncology	Multinational	Gastrointestinal cancers	Pancreatic cancer	Pancreatic cancer		Overall	Overall	MSI	NGS (FoundationOne)	Gene panel	N/S	11989	56	0.00467095
Yoshino	2020	Annals Oncology	Multinational	Gastrointestinal cancers	Colorectal cancer	Colorectal cancer		Overall	Overall	MSI	NGS (FoundationOne)	Gene panel	N/S	24747	1146	0.0463086
Yoshino	2020	Annals Oncology	Multinational	Gastrointestinal cancers	Anal cancer	Anal cancer		Overall	Overall	MSI	NGS (FoundationOne)	Gene panel	N/S	623	6	0.00963082
Yoshino	2020	Annals Oncology	Multinational	Gastrointestinal cancers	Appendiceal cancer	Appendiceal cancer		Overall	Overall	MSI	NGS (FoundationOne)	Gene panel	N/S	959	16	0.016684
Yoshino	2020	Annals Oncology	Multinational	Genitourinary tract cancers	Prostate cancer	Prostate cancer		Overall	Overall	MSI	NGS (FoundationOne)	Gene panel	N/S	7222	178	0.0246469
Yoshino	2020	Annals Oncology	Multinational	Genitourinary tract cancers	Bladder/urothelial cancer	Bladder/urothelial cancer		Overall	Overall	MSI	NGS (FoundationOne)	Gene panel	N/S	3425	31	0.00905109
Yoshino	2020	Annals Oncology	Multinational	Genitourinary tract cancers	Kidney cancer	Kidney cancer		Overall	Overall	MSI	NGS (FoundationOne)	Gene panel	N/S	3419	18	0.0052647
Yoshino	2020	Annals Oncology	Multinational	Breast cancer	Breast cancer	Breast cancer		Overall	Overall	MSI	NGS (FoundationOne)	Gene panel	N/S	19024	73	0.00383726
Yoshino	2020	Annals Oncology	Multinational	Gynaecological cancers	Ovarian cancer	Ovarian cancer		Overall	Overall	MSI	NGS (FoundationOne)	Gene panel	N/S	11590	79	0.00681622
Yoshino	2020	Annals Oncology	Multinational	Gynaecological cancers	Uterine cancer (excl. endometrial cancer)	Uterine cancer (excl. endometrial cancer)		Overall	Overall	MSI	NGS (FoundationOne)	Gene panel	N/S	1080	47	0.0435185
Yoshino	2020	Annals Oncology	Multinational	Gynaecological cancers	Endometrial cancer	Endometrial cancer		Overall	Overall	MSI	NGS (FoundationOne)	Gene panel	N/S	6112	922	0.150851
Yoshino	2020	Annals Oncology	Multinational	Gynaecological cancers	Cervical cancer	Cervical cancer		Overall	Overall	MSI	NGS (FoundationOne)	Gene panel	N/S	1678	33	0.0196663
Yoshino	2020	Annals Oncology	Multinational	Others	Others	Peritoneal cancer		Overall	Overall	MSI	NGS (FoundationOne)	Gene panel	N/S	695	2	0.0028777
Yoshino	2020	Annals Oncology	Multinational	Others	Others	Cancer of unknown primary		Overall	Overall	MSI	NGS (FoundationOne)	Gene panel	N/S	10636	177	0.0166416
Yoshino	2020	Annals Oncology	Multinational	Others	Others	Unknown primary-neuro		Overall	Overall	MSI	NGS (FoundationOne)	Gene panel	N/S	1386	12	0.00865801
Yoshino	2020	Annals Oncology	Multinational	Others	Others	Underspecified		Overall	Overall	MSI	NGS (FoundationOne)	Gene panel	N/S	740	13	0.0175676
Yoshino	2020	Annals Oncology	Multinational	Central nervous system tumours	Brain tumours	Brain tumours (glioma)	Glioma	Overall	Overall	TMB ≥ 20 mut/Mb	NGS (FoundationOne)	Gene panel	≥20 mut/Mb	6395	238	0.0372166
Yoshino	2020	Annals Oncology	Multinational	Endocrine tumours	Endocrine tumours	Endocrine tumour (incl. thyroid)		Overall	Overall	TMB ≥ 20 mut/Mb	NGS (FoundationOne)	Gene panel	≥20 mut/Mb	947	16	0.0168955
Yoshino	2020	Annals Oncology	Multinational	Neuroendocrine tumours	Neuroendocrine tumours	GI neuroendocrine tumour		Overall	Overall	TMB ≥ 20 mut/Mb	NGS (FoundationOne)	Gene panel	≥20 mut/Mb	602	21	0.0348837
Yoshino	2020	Annals Oncology	Multinational	Sarcomas	Sarcomas	Soft tissue sarcoma		Overall	Overall	TMB ≥ 20 mut/Mb	NGS (FoundationOne)	Gene panel	≥20 mut/Mb	4164	115	0.0276177
Yoshino	2020	Annals Oncology	Multinational	Head and neck cancers	Head and neck cancers	Salivary gland carcinoma		Overall	Overall	TMB ≥ 20 mut/Mb	NGS (FoundationOne)	Gene panel	≥20 mut/Mb	962	68	0.0706861
Yoshino	2020	Annals Oncology	Multinational	Head and neck cancers	Head and neck cancers	Head and neck cancers (excl. salivary gland carcinoma)		Overall	Overall	TMB ≥ 20 mut/Mb	NGS (FoundationOne)	Gene panel	≥20 mut/Mb	3145	250	0.0794913
Yoshino	2020	Annals Oncology	Multinational	Skin cancers	Skin cancers	Melanoma		Overall	Overall	TMB ≥ 20 mut/Mb	NGS (FoundationOne)	Gene panel	≥20 mut/Mb	5602	1842	0.328811
Yoshino	2020	Annals Oncology	Multinational	Skin cancers	Skin cancers	Non-melanoma		Overall	Overall	TMB ≥ 20 mut/Mb	NGS (FoundationOne)	Gene panel	≥20 mut/Mb	934	510	0.546039
Yoshino	2020	Annals Oncology	Multinational	Thoracic cancers	Lung cancer	Lung cancer (NSCLC)	NSCLC	Overall	Overall	TMB ≥ 20 mut/Mb	NGS (FoundationOne)	Gene panel	≥20 mut/Mb	39746	4559	0.114703
Yoshino	2020	Annals Oncology	Multinational	Thoracic cancers	Lung cancer	Lung cancer (SCLC)	SCLC	Overall	Overall	TMB ≥ 20 mut/Mb	NGS (FoundationOne)	Gene panel	≥20 mut/Mb	2470	166	0.0672065
Yoshino	2020	Annals Oncology	Multinational	Biliary tract cancers	Bile duct/gallbladder	Bile duct cancer (cholangiocarcinoma)	Cholangiocarcinoma	Overall	Overall	TMB ≥ 20 mut/Mb	NGS (FoundationOne)	Gene panel	≥20 mut/Mb	3905	45	0.0115237
Yoshino	2020	Annals Oncology	Multinational	Biliary tract cancers	Bile duct/gallbladder	Bile duct/gallbladder (excl. cholangiocarcinoma)		Overall	Overall	TMB ≥ 20 mut/Mb	NGS (FoundationOne)	Gene panel	≥20 mut/Mb	2182	45	0.0206233
Yoshino	2020	Annals Oncology	Multinational	Gastrointestinal cancers	Esophageal cancer	Esophageal cancer		Overall	Overall	TMB ≥ 20 mut/Mb	NGS (FoundationOne)	Gene panel	≥20 mut/Mb	5329	135	0.0253331
Yoshino	2020	Annals Oncology	Multinational	Gastrointestinal cancers	Gastric cancer	Gastric cancer		Overall	Overall	TMB ≥ 20 mut/Mb	NGS (FoundationOne)	Gene panel	≥20 mut/Mb	3558	173	0.0486228
Yoshino	2020	Annals Oncology	Multinational	Gastrointestinal cancers	Small bowel cancer	Small bowel cancer		Overall	Overall	TMB ≥ 20 mut/Mb	NGS (FoundationOne)	Gene panel	≥20 mut/Mb	1027	63	0.0613437
Yoshino	2020	Annals Oncology	Multinational	Gastrointestinal cancers	Colorectal cancer	Colorectal cancer		Overall	Overall	TMB ≥ 20 mut/Mb	NGS (FoundationOne)	Gene panel	≥20 mut/Mb	24747	1263	0.0510365
Yoshino	2020	Annals Oncology	Multinational	Gastrointestinal cancers	Anal cancer	Anal cancer		Overall	Overall	TMB ≥ 20 mut/Mb	NGS (FoundationOne)	Gene panel	≥20 mut/Mb	623	24	0.0385233
Yoshino	2020	Annals Oncology	Multinational	Gastrointestinal cancers	Appendiceal cancer	Appendiceal cancer		Overall	Overall	TMB ≥ 20 mut/Mb	NGS (FoundationOne)	Gene panel	≥20 mut/Mb	959	19	0.0198123
Yoshino	2020	Annals Oncology	Multinational	Genitourinary tract cancers	Prostate cancer	Prostate cancer		Overall	Overall	TMB ≥ 20 mut/Mb	NGS (FoundationOne)	Gene panel	≥20 mut/Mb	7222	220	0.0304625
Yoshino	2020	Annals Oncology	Multinational	Genitourinary tract cancers	Bladder/urothelial cancer	Bladder/urothelial cancer		Overall	Overall	TMB ≥ 20 mut/Mb	NGS (FoundationOne)	Gene panel	≥20 mut/Mb	3425	389	0.113577
Yoshino	2020	Annals Oncology	Multinational	Genitourinary tract cancers	Kidney cancer	Kidney cancer		Overall	Overall	TMB ≥ 20 mut/Mb	NGS (FoundationOne)	Gene panel	≥20 mut/Mb	3419	51	0.0149166
Yoshino	2020	Annals Oncology	Multinational	Breast cancer	Breast cancer	Breast cancer		Overall	Overall	TMB ≥ 20 mut/Mb	NGS (FoundationOne)	Gene panel	≥20 mut/Mb	19024	496	0.0260723
Yoshino	2020	Annals Oncology	Multinational	Gynaecological cancers	Uterine cancer (excl. endometrial cancer)	Uterine cancer (excl. endometrial cancer)		Overall	Overall	TMB ≥ 20 mut/Mb	NGS (FoundationOne)	Gene panel	≥20 mut/Mb	1080	40	0.037037
Yoshino	2020	Annals Oncology	Multinational	Gynaecological cancers	Endometrial cancer	Endometrial cancer		Overall	Overall	TMB ≥ 20 mut/Mb	NGS (FoundationOne)	Gene panel	≥20 mut/Mb	6112	730	0.119437
Yoshino	2020	Annals Oncology	Multinational	Gynaecological cancers	Cervical cancer	Cervical cancer		Overall	Overall	TMB ≥ 20 mut/Mb	NGS (FoundationOne)	Gene panel	≥20 mut/Mb	1678	103	0.0613826
Yoshino	2020	Annals Oncology	Multinational	Others	Others	Cancer of unknown primary		Overall	Overall	TMB ≥ 20 mut/Mb	NGS (FoundationOne)	Gene panel	≥20 mut/Mb	10636	925	0.0869688
Yoshino	2020	Annals Oncology	Multinational	Others	Others	Unknown primary-neuro		Overall	Overall	TMB ≥ 20 mut/Mb	NGS (FoundationOne)	Gene panel	≥20 mut/Mb	1386	79	0.0569986
Yoshino	2020	Annals Oncology	Multinational	Others	Others	Underspecified		Overall	Overall	TMB ≥ 20 mut/Mb	NGS (FoundationOne)	Gene panel	≥20 mut/Mb	740	97	0.131081
Albayrak	2019	JCO Precis Oncol	Multinational	Central nervous system tumours	Brain tumours	Brain tumours (glioma)	Glioma	Overall	Overall	dMMR	NGS (OncoPanel)	Gene panel	N/S	1475	22	0.0149153
Albayrak	2019	JCO Precis Oncol	Multinational	Endocrine tumours	Endocrine tumours	Thyroid carcinoma		Overall	Overall	dMMR	NGS (OncoPanel)	Gene panel	N/S	445	3	0.00674157
Albayrak	2019	JCO Precis Oncol	Multinational	Neuroendocrine tumours	Neuroendocrine tumours	GI neuroendocrine tumour		Overall	Overall	dMMR	NGS (OncoPanel)	Gene panel	N/S	143	0	0
Albayrak	2019	JCO Precis Oncol	Multinational	Head and neck cancers	Head and neck cancers	Head and neck cancers		Overall	Overall	dMMR	NGS (OncoPanel)	Gene panel	N/S	652	9	0.0138037
Albayrak	2019	JCO Precis Oncol	Multinational	Sarcomas	Sarcomas	Soft tissue sarcoma	Soft tissue sarcoma (incl. nerve sheath tumour, uterine sarcoma)	Overall	Overall	dMMR	NGS (OncoPanel)	Gene panel	N/S	954	11	0.0115304
Albayrak	2019	JCO Precis Oncol	Multinational	Sarcomas	Sarcomas	Sarcomas		Overall	Overall	dMMR	NGS (OncoPanel)	Gene panel	N/S	195	0	0
Albayrak	2019	JCO Precis Oncol	Multinational	Skin cancers	Skin cancers	Melanoma		Overall	Overall	dMMR	NGS (OncoPanel)	Gene panel	N/S	511	2	0.00391389
Albayrak	2019	JCO Precis Oncol	Multinational	Skin cancers	Skin cancers	Non-melanoma		Overall	Overall	dMMR	NGS (OncoPanel)	Gene panel	N/S	204	4	0.0196078
Albayrak	2019	JCO Precis Oncol	Multinational	Thoracic cancers	Lung cancer	Lung cancer (Mesothelioma)	Mesothelioma	Overall	Overall	dMMR	NGS (OncoPanel)	Gene panel	N/S	242	2	0.00826446
Albayrak	2019	JCO Precis Oncol	Multinational	Thoracic cancers	Lung cancer	Lung cancer (NSCLC)	NSCLC	Overall	Overall	dMMR	NGS (OncoPanel)	Gene panel	N/S	3008	36	0.0119681
Albayrak	2019	JCO Precis Oncol	Multinational	Thoracic cancers	Lung cancer	Lung cancer (SCLC)	SCLC	Overall	Overall	dMMR	NGS (OncoPanel)	Gene panel	N/S	122	1	0.00819672
Albayrak	2019	JCO Precis Oncol	Multinational	Thoracic cancers	Thymic malignancy	Thymic malignancy		Overall	Overall	dMMR	NGS (OncoPanel)	Gene panel	N/S	51	2	0.0392157
Albayrak	2019	JCO Precis Oncol	Multinational	Biliary tract cancers	Bile duct/gallbladder	Bile duct/gallbladder		Overall	Overall	dMMR	NGS (OncoPanel)	Gene panel	N/S	198	3	0.0151515
Albayrak	2019	JCO Precis Oncol	Multinational	Gastrointestinal cancers	Liver cancer	Liver cancer	Hepatocellular carcinoma	Overall	Overall	dMMR	NGS (OncoPanel)	Gene panel	N/S	77	0	0
Albayrak	2019	JCO Precis Oncol	Multinational	Gastrointestinal cancers	Pancreatic cancer	Pancreatic cancer		Overall	Overall	dMMR	NGS (OncoPanel)	Gene panel	N/S	612	8	0.0130719
Albayrak	2019	JCO Precis Oncol	Multinational	Gastrointestinal cancers	Small bowel cancer	Small bowel cancer		Overall	Overall	dMMR	NGS (OncoPanel)	Gene panel	N/S	97	9	0.0927835
Albayrak	2019	JCO Precis Oncol	Multinational	Gastrointestinal cancers	Appendiceal cancer	Appendiceal cancer		Overall	Overall	dMMR	NGS (OncoPanel)	Gene panel	N/S	80	2	0.025
Albayrak	2019	JCO Precis Oncol	Multinational	Gastrointestinal cancers	Colorectal cancer	Colorectal cancer		Overall	Overall	dMMR	NGS (OncoPanel)	Gene panel	N/S	1744	169	0.0969037
Albayrak	2019	JCO Precis Oncol	Multinational	Genitourinary tract cancers	Prostate cancer	Prostate cancer		Overall	Overall	dMMR	NGS (OncoPanel)	Gene panel	N/S	578	7	0.0121107
Albayrak	2019	JCO Precis Oncol	Multinational	Genitourinary tract cancers	Bladder/urothelial cancer	Bladder/urothelial cancer		Overall	Overall	dMMR	NGS (OncoPanel)	Gene panel	N/S	605	15	0.0247934
Albayrak	2019	JCO Precis Oncol	Multinational	Genitourinary tract cancers	Kidney cancer	Kidney cancer	Renal cell carcinoma	Overall	Overall	dMMR	NGS (OncoPanel)	Gene panel	N/S	518	4	0.00772201
Albayrak	2019	JCO Precis Oncol	Multinational	Breast cancer	Breast cancer	Breast cancer		Overall	Overall	dMMR	NGS (OncoPanel)	Gene panel	N/S	1920	17	0.00885417
Albayrak	2019	JCO Precis Oncol	Multinational	Gynaecological cancers	Cervical cancer	Cervical cancer		Overall	Overall	dMMR	NGS (OncoPanel)	Gene panel	N/S	103	2	0.0194175
Albayrak	2019	JCO Precis Oncol	Multinational	Gynaecological cancers	Endometrial cancer	Endometrial cancer		Overall	Overall	dMMR	NGS (OncoPanel)	Gene panel	N/S	723	152	0.210235
Albayrak	2019	JCO Precis Oncol	Multinational	Gynaecological cancers	Ovarian cancer	Ovarian cancer		Overall	Overall	dMMR	NGS (OncoPanel)	Gene panel	N/S	908	7	0.00770925
Albayrak	2019	JCO Precis Oncol	Multinational	Others	Others	Germ cell tumour		Overall	Overall	dMMR	NGS (OncoPanel)	Gene panel	N/S	115	0	0
Albayrak	2019	JCO Precis Oncol	Multinational	Others	Others	Cancer of unknown primary		Overall	Overall	dMMR	NGS (OncoPanel)	Gene panel	N/S	682	16	0.0234604
Nikanjam	2020	IJC	Multinational	Central nervous system tumours	Brain tumours	Brain tumours (glioma)	Low-grade glioma	Early	Early	MSI	NGS	Gene panel	≥46 altered microsatellite loci	193	1	0.00518135
Nikanjam	2020	IJC	Multinational	Central nervous system tumours	Brain tumours	Brain tumours (glioma)	Glioblastoma	Advanced	Advanced	MSI	NGS	Gene panel	≥46 altered microsatellite loci	948	6	0.00632911
Nikanjam	2020	IJC	Multinational	Central nervous system tumours	Brain tumours	Brain tumours (glioma)		Overall	Overall	MSI	NGS	Gene panel	≥46 altered microsatellite loci	1141	7	0.00613497
Nikanjam	2020	IJC	Multinational	Endocrine tumours	Endocrine tumours	Thyroid carcinoma		Overall	Overall	MSI	NGS	Gene panel	≥46 altered microsatellite loci	108	2	0.0185185
Nikanjam	2020	IJC	Multinational	Neuroendocrine tumours	Neuroendocrine tumours	Neuroendocrine tumours		Overall	Overall	MSI	NGS	Gene panel	≥46 altered microsatellite loci	463	10	0.0215983
Nikanjam	2020	IJC	Multinational	Sarcomas	Sarcomas	Soft tissue sarcoma	Soft tissue sarcoma (incl. Retroperitoneal sarcoma)	Overall	Overall	MSI	NGS	Gene panel	≥46 altered microsatellite loci	728	6	0.00824176
Nikanjam	2020	IJC	Multinational	Sarcomas	Sarcomas	Soft tissue sarcoma	Gastrointestinal stromal tumour	Overall	Overall	MSI	NGS	Gene panel	≥46 altered microsatellite loci	154	0	0
Nikanjam	2020	IJC	Multinational	Skin cancers	Skin cancers	Melanoma		Overall	Overall	MSI	NGS	Gene panel	≥46 altered microsatellite loci	812	0	0
Nikanjam	2020	IJC	Multinational	Skin cancers	Skin cancers	Non-melanoma		Overall	Overall	MSI	NGS	Gene panel	≥46 altered microsatellite loci	143	3	0.020979
Nikanjam	2020	IJC	Multinational	Head and neck cancers	Head and neck cancers	Head and neck cancers		Overall	Overall	MSI	NGS	Gene panel	≥46 altered microsatellite loci	526	3	0.00570342
Nikanjam	2020	IJC	Multinational	Thoracic cancers	Lung cancer	Lung cancer (NSCLC)	NSCLC	Overall	Overall	MSI	NGS	Gene panel	≥46 altered microsatellite loci	4754	33	0.00694152
Nikanjam	2020	IJC	Multinational	Thoracic cancers	Lung cancer	Lung cancer (SCLC)	SCLC	Overall	Overall	MSI	NGS	Gene panel	≥46 altered microsatellite loci	220	1	0.00454545
Nikanjam	2020	IJC	Multinational	Thoracic cancers	Thymic malignancy	Thymic malignancy		Overall	Overall	MSI	NGS	Gene panel	≥46 altered microsatellite loci	52	2	0.0384615
Nikanjam	2020	IJC	Multinational	Gastrointestinal cancers	Esophageal cancer	Esophageal cancer		Overall	Overall	MSI	NGS	Gene panel	≥46 altered microsatellite loci	532	7	0.0131579
Nikanjam	2020	IJC	Multinational	Gastrointestinal cancers	Gastric cancer	Gastric cancer		Overall	Overall	MSI	NGS	Gene panel	≥46 altered microsatellite loci	495	38	0.0767677
Nikanjam	2020	IJC	Multinational	Gastrointestinal cancers	Liver cancer	Liver cancer	Hepatocellular carcinoma	Overall	Overall	MSI	NGS	Gene panel	≥46 altered microsatellite loci	179	3	0.0167598
Nikanjam	2020	IJC	Multinational	Gastrointestinal cancers	Pancreatic cancer	Pancreatic cancer		Overall	Overall	MSI	NGS	Gene panel	≥46 altered microsatellite loci	1261	18	0.0142744
Nikanjam	2020	IJC	Multinational	Gastrointestinal cancers	Small bowel cancer	Small bowel cancer		Overall	Overall	MSI	NGS	Gene panel	≥46 altered microsatellite loci	218	22	0.100917
Nikanjam	2020	IJC	Multinational	Gastrointestinal cancers	Colorectal cancer	Colorectal cancer		Overall	Overall	MSI	NGS	Gene panel	≥46 altered microsatellite loci	3848	242	0.0628898
Nikanjam	2020	IJC	Multinational	Gastrointestinal cancers	Anal cancer	Anal cancer		Overall	Overall	MSI	NGS	Gene panel	≥46 altered microsatellite loci	101	0	0
Nikanjam	2020	IJC	Multinational	Genitourinary tract cancers	Bladder/urothelial cancer	Bladder/urothelial cancer		Overall	Overall	MSI	NGS	Gene panel	≥46 altered microsatellite loci	298	2	0.00671141
Nikanjam	2020	IJC	Multinational	Genitourinary tract cancers	Kidney cancer	Kidney cancer		Overall	Overall	MSI	NGS	Gene panel	≥46 altered microsatellite loci	353	2	0.00566572
Nikanjam	2020	IJC	Multinational	Genitourinary tract cancers	Prostate cancer	Prostate cancer		Overall	Overall	MSI	NGS	Gene panel	≥46 altered microsatellite loci	463	17	0.0367171
Nikanjam	2020	IJC	Multinational	Gynaecological cancers	Ovarian cancer	Ovarian cancer		Overall	Overall	MSI	NGS	Gene panel	≥46 altered microsatellite loci	3990	51	0.012782
Nikanjam	2020	IJC	Multinational	Breast cancer	Breast cancer	Breast cancer		Overall	Overall	MSI	NGS	Gene panel	≥46 altered microsatellite loci	2427	17	0.00700453
Nikanjam	2020	IJC	Multinational	Others	Others	Cancer of unknown primary		Overall	Overall	MSI	NGS	Gene panel	≥46 altered microsatellite loci	788	24	0.0304569
Kunnackal John	2020	Familial Cancer	Multinational	Gastrointestinal cancers	Colorectal cancer	Colorectal cancer		Overall	Overall	dMMR/MSI	N/S	N/S	N/S	47545	5649	0.118814
Wang	2019	World J Surgical Oncology	Multinational	Gastrointestinal cancers	Colorectal cancer	Colorectal cancer		III	Early	dMMR/MSI	IHC/PCR	IHC/PCR	N/S	18277	2069	0.113202
Wang	2019	World J Surgical Oncology	Multinational	Gastrointestinal cancers	Colorectal cancer	Colorectal cancer		IV	Advanced	dMMR/MSI	IHC/PCR	IHC/PCR	N/S	2898	282	0.0973085
Deng	2020	Clinical Genetics	Multinational	Gastrointestinal cancers	Colorectal cancer	Colorectal cancer		II/III	Early	dMMR/MSI	IHC/PCR	IHC/PCR	N/S	28331	4258	0.150295
O'Connell	2020	Surgical Oncology	Multinational	Gastrointestinal cancers	Rectal cancer	Rectal cancer		II/III	Early	dMMR/MSI	IHC/PCR	IHC/PCR	N/S	6347	872	0.137388
Salem	2020	Ann Oncol	Multinational	Gastrointestinal cancers	Colon cancer	Colon cancer		III	Early	dMMR/MSI	IHC/PCR	IHC/PCR	loss for 1+ protein/2+ markers	4026	481	0.119473
Song	2020	Frontiers in Genetics	China	Gastrointestinal cancers	Colorectal cancer	Colorectal cancer		Overall	Overall	dMMR/MSI	IHC/PCR	IHC/PCR	loss for 1+ protein/2+ markers	2329	147	0.0631172
Williams	2020	Modern Pathology	Australia	Gastrointestinal cancers	Colorectal cancer	Colorectal cancer		II/III	Early	dMMR/MSI	IHC/PCR	IHC/PCR	N/S	1604	421	0.262469
Lee	2021	Pathol Res Practice	Taiwan	Gastrointestinal cancers	Colorectal cancer	Colorectal cancer		Overall	Overall	dMMR/MSI	IHC/PCR	IHC/PCR	N/S	1603	118	0.073612
Huang	2021	Mod Pathology	Multinational	Sarcomas	Sarcomas	Soft tissue sarcoma		Overall	Overall	TMB ≥ 10 mut/Mb	NGS (FoundationOne)	Gene panel	≥10 mut/Mb	367	10	0.027248
Huang	2021	Mod Pathology	Multinational	Skin cancers	Skin cancers	Melanoma		Overall	Overall	TMB ≥ 10 mut/Mb	NGS (FoundationOne)	Gene panel	≥10 mut/Mb	1130	594	0.525664
Huang	2021	Mod Pathology	Multinational	Endocrine tumours	Endocrine tumours	Endocrine tumour (incl. thyroid)		Overall	Overall	TMB ≥ 10 mut/Mb	NGS (FoundationOne)	Gene panel	≥10 mut/Mb	448	26	0.0580357
Huang	2021	Mod Pathology	Multinational	Neuroendocrine tumours	Neuroendocrine tumours	Neuroendocrine tumours		Overall	Overall	TMB ≥ 10 mut/Mb	NGS (FoundationOne)	Gene panel	≥10 mut/Mb	1945	482	0.247815
Huang	2021	Mod Pathology	Multinational	Head and neck cancers	Head and neck cancers	Head and neck cancers		Overall	Overall	TMB ≥ 10 mut/Mb	NGS (FoundationOne)	Gene panel	≥10 mut/Mb	730	99	0.135616
Huang	2021	Mod Pathology	Multinational	Thoracic cancers	Lung cancer	Lung cancer (NSCLC)		Overall	Overall	TMB ≥ 10 mut/Mb	NGS (FoundationOne)	Gene panel	≥10 mut/Mb	16666	6016	0.360974
Huang	2021	Mod Pathology	Multinational	Genitourinary tract cancers	Bladder/urothelial cancer	Bladder/urothelial cancer		Overall	Overall	TMB ≥ 10 mut/Mb	NGS (FoundationOne)	Gene panel	≥10 mut/Mb	1183	426	0.360101
Huang	2021	Mod Pathology	Multinational	Breast cancer	Breast cancer	Breast cancer		Overall	Overall	TMB ≥ 10 mut/Mb	NGS (FoundationOne)	Gene panel	≥10 mut/Mb	2289	211	0.09218
Huang	2021	Mod Pathology	Multinational	Gynaecological cancers	Cervical cancer	Cervical cancer		Overall	Overall	TMB ≥ 10 mut/Mb	NGS (FoundationOne)	Gene panel	≥10 mut/Mb	515	122	0.236893
Christakis	2019	CEBP	USA	Gastrointestinal cancers	Esophageal cancer	Esophageal cancer		Overall	Overall	dMMR	NGS (OncoPanel)	Gene panel	N/S	230	3	0.0130435
Jin	2020	Acta Oncologica	Multinational	Gastrointestinal cancers	Colorectal cancer	Colorectal cancer		Overall	Overall	dMMR	N/S	N/S	N/S	5050	660	0.130693
Jin	2020	Acta Oncologica	Multinational	Gastrointestinal cancers	Colorectal cancer	Colorectal cancer		Overall	Overall	MSI	N/S	N/S	N/S	2181	422	0.193489
